# Supplementary material for: Staphylococcus aureus α-Toxin Effect on Acinetobacter baumannii Behavior
Source: Biology (Basel). 2022 Apr 9;11(4):570. doi: 10.3390/biology11040570 (PMC9028598; doi:10.3390/biology11040570)
Supplement: Supplementary file 1 [file biology-11-00570-s001.zip › Table S2.xlsx]

## Sheet: A118 LB vs A118 CFCM USA300
ID	Gene name	logFC	FDR	Data
peg.62		5.783	0.0014396	ID=fig|6666666.453076.peg.62;Name=Glycine dehydrogenase [decarboxylating] (glycine cleavage system P protein) (EC 1.4.4.2);Ontology_term=KEGG_ENZYME:1.4.4.2
peg.465	bfnA	5.59517	0.0014396	ID=fig|6666666.453076.peg.465;Name=Uncharacterized siderophore S biosynthesis protein%2C AcsD-like @ Siderophore synthetase superfamily%2C group A @ Siderophore synthetase large component%2C acetyltransferase
peg.99		5.3609	0.0675592	ID=fig|6666666.453076.peg.99;Name=hypothetical protein
peg.106		5.22233	0.079329	ID=fig|6666666.453076.peg.106;Name=hypothetical protein
peg.466	bfnB	5.12524	0.00590426	ID=fig|6666666.453076.peg.466;Name=Probable Lysine n(6)-hydroxylase associated with siderophore S biosynthesis (EC 1.14.13.59) @ Siderophore biosynthesis protein%2C monooxygenase;Ontology_term=KEGG_ENZYME:1.14.13.59
peg.1247		4.89559	0.00817917	ID=fig|6666666.453076.peg.1247;Name=hypothetical protein
peg.104		4.7113	0.0727879	ID=fig|6666666.453076.peg.104;Name=hypothetical protein
peg.3689		4.63734	0.149684	ID=fig|6666666.453076.peg.3689;Name=dTDP-4-dehydrorhamnose 3%2C5-epimerase (EC 5.1.3.13);Ontology_term=KEGG_ENZYME:5.1.3.13
peg.2162		4.61035	0.118855	ID=fig|6666666.453076.peg.2162;Name=hypothetical protein
peg.8		4.42424	0.00633439	ID=fig|6666666.453076.peg.8;Name=Glycine dehydrogenase [decarboxylating] (glycine cleavage system P protein) (EC 1.4.4.2);Ontology_term=KEGG_ENZYME:1.4.4.2
peg.1335		4.36943	0.12407	ID=fig|6666666.453076.peg.1335;Name=hypothetical protein
peg.2464		4.32725	0.223234	ID=fig|6666666.453076.peg.2464;Name=hypothetical protein
peg.1402	basF	4.25223	0.0190936	ID=fig|6666666.453076.peg.1402;Name=Isochorismatase (EC 3.3.2.1) of siderophore biosynthesis;Ontology_term=KEGG_ENZYME:3.3.2.1
peg.3687		4.23548	0.17236	ID=fig|6666666.453076.peg.3687;Name=dTDP-4-dehydrorhamnose reductase (EC 1.1.1.133);Ontology_term=KEGG_ENZYME:1.1.1.133
peg.3663		4.1035	0.00218902	ID=fig|6666666.453076.peg.3663;Name=hypothetical protein
peg.468	bfnD	4.08368	0.0014396	ID=fig|6666666.453076.peg.468;Name=Uncharacterized siderophore S biosynthesis protein%2C AcsC-like @ Siderophore synthetase superfamily%2C group C @ Siderophore synthetase component%2C ligase
peg.953		4.06316	0.230853	ID=fig|6666666.453076.peg.953;Name=FIG00350569: hypothetical protein
peg.3688		3.99541	0.210286	ID=fig|6666666.453076.peg.3688;Name=Glucose-1-phosphate thymidylyltransferase (EC 2.7.7.24);Ontology_term=KEGG_ENZYME:2.7.7.24
peg.2181		3.89972	0.224692	ID=fig|6666666.453076.peg.2181;Name=hypothetical protein
peg.2176		3.72076	0.260298	ID=fig|6666666.453076.peg.2176;Name=Rhs-family protein
peg.3686		3.70902	0.278026	ID=fig|6666666.453076.peg.3686;Name=dTDP-glucose 4%2C6-dehydratase (EC 4.2.1.46);Ontology_term=KEGG_ENZYME:4.2.1.46
peg.1403	basE	3.57099	0.0538681	ID=fig|6666666.453076.peg.1403;Name=2%2C3-dihydroxybenzoate-AMP ligase (EC 2.7.7.58) of siderophore biosynthesis;Ontology_term=KEGG_ENZYME:2.7.7.58
peg.1163		3.56294	0.33001	ID=fig|6666666.453076.peg.1163;Name=L-aspartate-beta-decarboxylase
peg.1411	basA	3.55089	0.0261774	ID=fig|6666666.453076.peg.1411;Name=Non-ribosomal peptide synthetase
peg.3612	feoC	3.54205	0.0014396	ID=fig|6666666.453076.peg.3612;Name=hypothetical protein
peg.2133		3.4307	0.303668	ID=fig|6666666.453076.peg.2133;Name=hypothetical protein
peg.1308		3.416	0.329398	ID=fig|6666666.453076.peg.1308;Name=hypothetical protein
peg.6		3.38997	0.0074198	ID=fig|6666666.453076.peg.6;Name=Glycine dehydrogenase [decarboxylating] (glycine cleavage system P protein) (EC 1.4.4.2);Ontology_term=KEGG_ENZYME:1.4.4.2
peg.3683		3.36129	0.304361	ID=fig|6666666.453076.peg.3683;Name=Low molecular weight protein-tyrosine-phosphatase (EC 3.1.3.48) > Etp;Ontology_term=KEGG_ENZYME:3.1.3.48
peg.1413	bauF	3.35794	0.0100739	ID=fig|6666666.453076.peg.1413;Name=Iron-chelator utilization protein
peg.3693		3.30862	0.329971	ID=fig|6666666.453076.peg.3693;Name=Poly(glycerol-phosphate) alpha-glucosyltransferase (EC 2.4.1.52);Ontology_term=KEGG_ENZYME:2.4.1.52
peg.2151		3.29146	0.312875	ID=fig|6666666.453076.peg.2151;Name=hypothetical protein
peg.476	bfnL	3.27203	0.00590426	ID=fig|6666666.453076.peg.476;Name=Siderophore synthetase small component%2C acetyltransferase
peg.3723		3.26918	0.33679	ID=fig|6666666.453076.peg.3723;Name=VgrG protein
peg.2216		3.25388	0.348066	ID=fig|6666666.453076.peg.2216;Name=VgrG protein
peg.926		3.22732	0.334431	ID=fig|6666666.453076.peg.926;Name=TonB-dependent receptor
peg.3231		3.2237	0.337332	ID=fig|6666666.453076.peg.3231;Name=hypothetical protein
peg.3695		3.21263	0.351959	ID=fig|6666666.453076.peg.3695;Name=O-acetyltransferase
peg.469	bfnE	3.20281	0.0014396	ID=fig|6666666.453076.peg.469;Name=Uncharacterized siderophore S biosynthesis AcsA-like protein @ Siderophore synthetase superfamily%2C group B
peg.3699		3.19547	0.239384	ID=fig|6666666.453076.peg.3699;Name=UTP--glucose-1-phosphate uridylyltransferase (EC 2.7.7.9);Ontology_term=KEGG_ENZYME:2.7.7.9
peg.2169		3.17942	0.35252	ID=fig|6666666.453076.peg.2169;Name=Rhs-family protein
peg.3684		3.15903	0.370102	ID=fig|6666666.453076.peg.3684;Name=Putative polysaccharide export protein YccZ precursor
peg.948		3.15446	0.347717	ID=fig|6666666.453076.peg.948;Name=hypothetical protein
peg.3694		3.11153	0.351959	ID=fig|6666666.453076.peg.3694;Name=Putative N-acetylgalactosaminyl-diphosphoundecaprenol glucuronosyltransferase
peg.3529		3.10652	0.336814	ID=fig|6666666.453076.peg.3529;Name=hypothetical protein
peg.3691		3.09968	0.372203	ID=fig|6666666.453076.peg.3691;Name=Glycosyl transferase%2C family 2
peg.952		3.07804	0.373558	ID=fig|6666666.453076.peg.952;Name=hypothetical protein
peg.9		3.07481	0.0014396	ID=fig|6666666.453076.peg.9;Name=Glycine dehydrogenase [decarboxylating] (glycine cleavage system P protein) (EC 1.4.4.2);Ontology_term=KEGG_ENZYME:1.4.4.2
peg.467	bfnC	3.05039	0.0744043	ID=fig|6666666.453076.peg.467;Name=Permease of the major facilitator superfamily in uncharacterized siderophore S biosynthesis operon
peg.2184		3.04558	0.34276	ID=fig|6666666.453076.peg.2184;Name=hypothetical protein
peg.3698		3.03463	0.260298	ID=fig|6666666.453076.peg.3698;Name=Lipid carrier : UDP-N-acetylgalactosaminyltransferase (EC 2.4.1.-);Ontology_term=KEGG_ENZYME:2.4.1.-
peg.924		3.03258	0.383816	ID=fig|6666666.453076.peg.924;Name=FIG00351760: hypothetical protein
peg.2188		3.02492	0.341202	ID=fig|6666666.453076.peg.2188;Name=hypothetical protein
peg.2466		2.99624	0.382908	ID=fig|6666666.453076.peg.2466;Name=hypothetical protein
peg.2463		2.93897	0.380954	ID=fig|6666666.453076.peg.2463;Name=hypothetical protein
peg.3701		2.93812	0.0014396	ID=fig|6666666.453076.peg.3701;Name=Glucose-6-phosphate isomerase (EC 5.3.1.9);Ontology_term=KEGG_ENZYME:5.3.1.9
peg.1325		2.92662	0.359388	ID=fig|6666666.453076.peg.1325;Name=FIG00354137: hypothetical protein
peg.585	entB	2.91578	0.0315953	ID=fig|6666666.453076.peg.585;Name=Isochorismatase (EC 3.3.2.1) of siderophore biosynthesis;Ontology_term=KEGG_ENZYME:3.3.2.1
peg.1688		2.90843	0.101708	ID=fig|6666666.453076.peg.1688;Name=Glycine dehydrogenase [decarboxylating] (glycine cleavage system P protein) (EC 1.4.4.2);Ontology_term=KEGG_ENZYME:1.4.4.2
peg.3697		2.88279	0.393643	ID=fig|6666666.453076.peg.3697;Name=hypothetical protein
peg.3696		2.85622	0.4207	ID=fig|6666666.453076.peg.3696;Name=UDP-glucose 4-epimerase (EC 5.1.3.2);Ontology_term=KEGG_ENZYME:5.1.3.2
peg.1142		2.85394	0.409267	ID=fig|6666666.453076.peg.1142;Name=Acetyltransferase%2C GNAT family
peg.2170		2.85175	0.41966	ID=fig|6666666.453076.peg.2170;Name=hypothetical protein
peg.1937		2.84619	0.393562	ID=fig|6666666.453076.peg.1937;Name=hypothetical protein
peg.1405	basC	2.84456	0.0476382	ID=fig|6666666.453076.peg.1405;Name=Siderophore biosynthesis protein%2C monooxygenase
peg.3685		2.84228	0.420414	ID=fig|6666666.453076.peg.3685;Name=UDP-N-acetyl-D-glucosamine 6-dehydrogenase (EC 1.1.1.136);Ontology_term=KEGG_ENZYME:1.1.1.136
peg.1851		2.82808	0.102374	ID=fig|6666666.453076.peg.1851;Name=Lipoprotein
peg.2467		2.82482	0.423203	ID=fig|6666666.453076.peg.2467;Name=hypothetical protein
peg.1282		2.80757	0.405371	ID=fig|6666666.453076.peg.1282;Name=hypothetical protein
peg.1404	basD	2.7907	0.0419696	ID=fig|6666666.453076.peg.1404;Name=Non-ribosomal peptide synthetase modules%2C siderophore biosynthesis
peg.2168		2.78937	0.353137	ID=fig|6666666.453076.peg.2168;Name=hypothetical protein
peg.947		2.78909	0.410719	ID=fig|6666666.453076.peg.947;Name=hypothetical protein
peg.620		2.77019	0.422601	ID=fig|6666666.453076.peg.620;Name=hypothetical protein
peg.927		2.76301	0.444447	ID=fig|6666666.453076.peg.927;Name=DNA-binding protein
peg.1162		2.7624	0.444347	ID=fig|6666666.453076.peg.1162;Name=Putative transport protein
peg.213	katE	2.75449	0.016394	ID=fig|6666666.453076.peg.213;Name=Catalase KatE-intracellular protease (EC 1.11.1.6);Ontology_term=KEGG_ENZYME:1.11.1.6
peg.1429		2.75357	0.4207	ID=fig|6666666.453076.peg.1429;Name=Nicotinamidase family protein YcaC
peg.3278		2.69353	0.357228	ID=fig|6666666.453076.peg.3278;Name=FilF
peg.3		2.69306	0.143674	ID=fig|6666666.453076.peg.3;Name=Glycine dehydrogenase [decarboxylating] (glycine cleavage system P protein) (EC 1.4.4.2);Ontology_term=KEGG_ENZYME:1.4.4.2
peg.122		2.65332	0.120216	ID=fig|6666666.453076.peg.122;Name=FIG00350028: hypothetical protein
peg.1401		2.64438	0.170328	ID=fig|6666666.453076.peg.1401;Name=Histidine decarboxylase (EC 4.1.1.22);Ontology_term=KEGG_ENZYME:4.1.1.22
peg.1192		2.62562	0.152326	ID=fig|6666666.453076.peg.1192;Name=Bsr8028 protein
peg.2490		2.61237	0.471143	ID=fig|6666666.453076.peg.2490;Name=PUTATIVE VGR-RELATED PROTEIN
peg.3230		2.61116	0.471143	ID=fig|6666666.453076.peg.3230;Name=hypothetical protein
peg.2198		2.60925	0.421961	ID=fig|6666666.453076.peg.2198;Name=hypothetical protein
peg.1408	bauC	2.59734	0.120216	ID=fig|6666666.453076.peg.1408;Name=Uncharacterized iron compound ABC uptake transporter%2C ATP-binding protein
peg.2171		2.58853	0.466985	ID=fig|6666666.453076.peg.2171;Name=hypothetical protein
peg.3700		2.58638	0.0468487	ID=fig|6666666.453076.peg.3700;Name=UDP-glucose 6-dehydrogenase (EC 1.1.1.22);Ontology_term=KEGG_ENZYME:1.1.1.22
peg.1632		2.57286	0.00477582	ID=fig|6666666.453076.peg.1632;Name=Oxygen-insensitive NAD(P)H nitroreductase (EC 1.-.-.-) / Dihydropteridine reductase (EC 1.5.1.34);Ontology_term=KEGG_ENZYME:1.-.-.-,KEGG_ENZYME:1.5.1.34
peg.2152		2.57057	0.409882	ID=fig|6666666.453076.peg.2152;Name=hypothetical protein
peg.685		2.56781	0.476832	ID=fig|6666666.453076.peg.685;Name=hypothetical protein
peg.2385	bfd	2.56191	0.0217222	ID=fig|6666666.453076.peg.2385;Name=Bacterioferritin-associated ferredoxin
peg.3715		2.55877	0.348445	ID=fig|6666666.453076.peg.3715;Name=hypothetical protein
peg.2324		2.53743	0.450352	ID=fig|6666666.453076.peg.2324;Name=FIG00354112: hypothetical protein
peg.2124		2.53374	0.453643	ID=fig|6666666.453076.peg.2124;Name=hypothetical protein
peg.909		2.521	0.471143	ID=fig|6666666.453076.peg.909;Name=hypothetical protein
peg.1188		2.51646	0.00415764	ID=fig|6666666.453076.peg.1188;Name=Glycosyl transferase%2C group 2 family
peg.2150		2.51571	0.426144	ID=fig|6666666.453076.peg.2150;Name=hypothetical protein
peg.3349		2.5073	0.0217222	ID=fig|6666666.453076.peg.3349;Name=Small-conductance mechanosensitive channel
peg.626		2.50195	0.474226	ID=fig|6666666.453076.peg.626;Name=ATP/GTP-binding protein
peg.1373		2.49822	0.215803	ID=fig|6666666.453076.peg.1373;Name=Lysophospholipase (EC 3.1.1.5);Ontology_term=KEGG_ENZYME:3.1.1.5
peg.925		2.49243	0.495473	ID=fig|6666666.453076.peg.925;Name=lipoprotein%2C putative
peg.2156		2.4893	0.462198	ID=fig|6666666.453076.peg.2156;Name=hypothetical protein
peg.117		2.48201	0.455221	ID=fig|6666666.453076.peg.117;Name=hypothetical protein
peg.1679		2.47918	0.0560167	ID=fig|6666666.453076.peg.1679;Name=Transcription elongation factor GreA
peg.162	paaJ	2.47744	0.0014396	ID=fig|6666666.453076.peg.162;Name=3-oxoadipyl-CoA thiolase (EC 2.3.1.174) @ 3-oxo-5%2C6-dehydrosuberyl-CoA thiolase (EC 2.3.1.223);Ontology_term=KEGG_ENZYME:2.3.1.174,KEGG_ENZYME:2.3.1.223
peg.2186		2.46622	0.420414	ID=fig|6666666.453076.peg.2186;Name=hypothetical protein
peg.3682		2.46542	0.0475871	ID=fig|6666666.453076.peg.3682;Name=Tyrosine-protein kinase (EC 2.7.10.2);Ontology_term=KEGG_ENZYME:2.7.10.2
peg.2143		2.44934	0.499342	ID=fig|6666666.453076.peg.2143;Name=hypothetical protein
peg.1942		2.43336	0.499317	ID=fig|6666666.453076.peg.1942;Name=hypothetical protein
peg.689		2.42315	0.509488	ID=fig|6666666.453076.peg.689;Name=VgrG protein
peg.3505		2.39283	0.00795498	ID=fig|6666666.453076.peg.3505;Name=3-hydroxyisobutyryl-CoA hydrolase (EC 3.1.2.4);Ontology_term=KEGG_ENZYME:3.1.2.4
peg.2180		2.38876	0.478381	ID=fig|6666666.453076.peg.2180;Name=hypothetical protein
peg.2183		2.38497	0.250337	ID=fig|6666666.453076.peg.2183;Name=Rhs-family protein
peg.2603		2.3784	0.485923	ID=fig|6666666.453076.peg.2603;Name=hypothetical protein
peg.3232		2.37675	0.499317	ID=fig|6666666.453076.peg.3232;Name=hypothetical protein
peg.2876	exbB	2.37221	0.00454515	ID=fig|6666666.453076.peg.2876;Name=MotA/TolQ/ExbB proton channel family protein
peg.3506		2.3572	0.00477582	ID=fig|6666666.453076.peg.3506;Name=Enoyl-CoA hydratase (EC 4.2.1.17) > degradation of branched-chain amino acids and alpha-keto acids;Ontology_term=KEGG_ENZYME:4.2.1.17
peg.2508		2.35589	0.515643	ID=fig|6666666.453076.peg.2508;Name=hypothetical protein
peg.2178		2.35091	0.472725	ID=fig|6666666.453076.peg.2178;Name=hypothetical protein
peg.2875	tonB	2.34438	0.00197738	ID=fig|6666666.453076.peg.2875;Name=putative TonB-dependent receptor
peg.1586		2.33848	0.0951084	ID=fig|6666666.453076.peg.1586;Name=RTX toxins and related Ca2+-binding proteins
peg.3323		2.3251	0.00541243	ID=fig|6666666.453076.peg.3323;Name=Ribonucleotide reductase of class Ia (aerobic)%2C beta subunit (EC 1.17.4.1);Ontology_term=KEGG_ENZYME:1.17.4.1
peg.644		2.30054	0.511636	ID=fig|6666666.453076.peg.644;Name=hypothetical protein
peg.949		2.30022	0.525877	ID=fig|6666666.453076.peg.949;Name=FIG00352376: hypothetical protein
peg.684		2.29618	0.508762	ID=fig|6666666.453076.peg.684;Name=hypothetical protein
peg.193		2.29086	0.0542076	ID=fig|6666666.453076.peg.193;Name=Hydroxymethylglutaryl-CoA lyase (EC 4.1.3.4);Ontology_term=KEGG_ENZYME:4.1.3.4
peg.3383		2.29076	0.059415	ID=fig|6666666.453076.peg.3383;Name=Alpha%2Calpha-trehalose-phosphate synthase [UDP-forming] (EC 2.4.1.15);Ontology_term=KEGG_ENZYME:2.4.1.15
peg.3229		2.28774	0.02204	ID=fig|6666666.453076.peg.3229;Name=hypothetical protein
peg.3507		2.28168	0.00491223	ID=fig|6666666.453076.peg.3507;Name=Acyl-CoA dehydrogenase%2C short-chain specific (EC 1.3.8.1);Ontology_term=KEGG_ENZYME:1.3.8.1
peg.1064		2.27377	0.0289161	ID=fig|6666666.453076.peg.1064;Name=hypothetical protein
peg.1395	basJ	2.26338	0.102095	ID=fig|6666666.453076.peg.1395;Name=Isochorismate synthase (EC 5.4.4.2) of siderophore biosynthesis;Ontology_term=KEGG_ENZYME:5.4.4.2
peg.642		2.26078	0.506476	ID=fig|6666666.453076.peg.642;Name=hypothetical protein
peg.1189		2.258	0.0100739	ID=fig|6666666.453076.peg.1189;Name=Methyltransferase type 12
peg.922		2.24807	0.537214	ID=fig|6666666.453076.peg.922;Name=hypothetical protein
peg.688		2.23616	0.535693	ID=fig|6666666.453076.peg.688;Name=hypothetical protein
peg.3385		2.2269	0.00415764	ID=fig|6666666.453076.peg.3385;Name=Pimeloyl-[acyl-carrier protein] methyl ester esterase BioH (EC 3.1.1.85);Ontology_term=KEGG_ENZYME:3.1.1.85
peg.2179		2.22102	0.00979591	ID=fig|6666666.453076.peg.2179;Name=Rhs-family protein
peg.161	paaH	2.20754	0.00245917	ID=fig|6666666.453076.peg.161;Name=3-hydroxyadipyl-CoA dehydrogenase
peg.3526		2.20366	0.515038	ID=fig|6666666.453076.peg.3526;Name=Transcriptional regulator%2C AcrR family
peg.110		2.17146	0.0783792	ID=fig|6666666.453076.peg.110;Name=hypothetical protein
peg.2337		2.17134	0.00227195	ID=fig|6666666.453076.peg.2337;Name=hypothetical protein
peg.3367		2.14719	0.417218	ID=fig|6666666.453076.peg.3367;Name=FIG00350393: hypothetical protein
peg.113		2.13777	0.562046	ID=fig|6666666.453076.peg.113;Name=hypothetical protein
peg.472	bfnH	2.13009	0.00477582	ID=fig|6666666.453076.peg.472;Name=Outer membrane receptor proteins%2C likely involved in siderophore uptake @ TonB-dependent siderophore receptor
peg.2727		2.1193	0.0780893	ID=fig|6666666.453076.peg.2727;Name=hypothetical protein
peg.3220		2.10115	0.1244	ID=fig|6666666.453076.peg.3220;Name=Acyl-CoA dehydrogenase 2 [fadN-fadA-fadE operon] (EC 1.3.8.7);Ontology_term=KEGG_ENZYME:1.3.8.7
peg.3310		2.0974	0.00211957	ID=fig|6666666.453076.peg.3310;Name=N-acetyl-L%2CL-diaminopimelate deacetylase (EC 3.5.1.47);Ontology_term=KEGG_ENZYME:3.5.1.47
peg.98		2.09326	0.556636	ID=fig|6666666.453076.peg.98;Name=FIG00351804: hypothetical protein
peg.3039		2.08682	0.0042599	ID=fig|6666666.453076.peg.3039;Name=Dihydrolipoamide dehydrogenase of 2-oxoglutarate dehydrogenase (EC 1.8.1.4);Ontology_term=KEGG_ENZYME:1.8.1.4
peg.1850		2.08609	0.123888	ID=fig|6666666.453076.peg.1850;Name=Isocitrate lyase (EC 4.1.3.1);Ontology_term=KEGG_ENZYME:4.1.3.1
peg.1406	bauA	2.08251	0.423912	ID=fig|6666666.453076.peg.1406;Name=Ferrichrome-iron receptor
peg.1474		2.07978	0.0186621	ID=fig|6666666.453076.peg.1474;Name=Linoleoyl-CoA desaturase (EC 1.14.19.3);Ontology_term=KEGG_ENZYME:1.14.19.3
peg.2489		2.07964	0.561943	ID=fig|6666666.453076.peg.2489;Name=hypothetical protein
peg.621		2.05909	0.516055	ID=fig|6666666.453076.peg.621;Name=FIG00351790: hypothetical protein
peg.1399		2.05888	0.210992	ID=fig|6666666.453076.peg.1399;Name=Transport ATP-binding protein CydCD
peg.1468		2.05096	0.0513434	ID=fig|6666666.453076.peg.1468;Name=Aldehyde dehydrogenase (EC 1.2.1.3);Ontology_term=KEGG_ENZYME:1.2.1.3
peg.1407	bauB	2.04864	0.0695881	ID=fig|6666666.453076.peg.1407;Name=Iron compound ABC uptake transporter substrate-binding protein
peg.2085		2.04358	0.0109733	ID=fig|6666666.453076.peg.2085;Name=hypothetical protein
peg.1657		2.04315	0.00735004	ID=fig|6666666.453076.peg.1657;Name=Heat shock protein 60 family chaperone GroEL
peg.568		2.04105	0.0014396	ID=fig|6666666.453076.peg.568;Name=D-beta-hydroxybutyrate dehydrogenase (EC 1.1.1.30);Ontology_term=KEGG_ENZYME:1.1.1.30
peg.3218		2.03955	0.105339	ID=fig|6666666.453076.peg.3218;Name=hypothetical protein
peg.2167		2.03253	0.580564	ID=fig|6666666.453076.peg.2167;Name=hypothetical protein
peg.584	entA	2.02711	0.153799	ID=fig|6666666.453076.peg.584;Name=2%2C3-dihydro-2%2C3-dihydroxybenzoate dehydrogenase (EC 1.3.1.28);Ontology_term=KEGG_ENZYME:1.3.1.28
peg.3716		2.02115	0.561943	ID=fig|6666666.453076.peg.3716;Name=hypothetical protein
peg.595		2.00252	0.267782	ID=fig|6666666.453076.peg.595;Name=FIG00351524: hypothetical protein
peg.1843		1.99979	0.00415764	ID=fig|6666666.453076.peg.1843;Name=Sulfate adenylyltransferase subunit 2 (EC 2.7.7.4);Ontology_term=KEGG_ENZYME:2.7.7.4
peg.1927		1.98217	0.598322	ID=fig|6666666.453076.peg.1927;Name=hypothetical protein
peg.2461		1.97538	0.36436	ID=fig|6666666.453076.peg.2461;Name=Msl2237 protein
peg.1842		1.96402	0.0206757	ID=fig|6666666.453076.peg.1842;Name=hypothetical protein
peg.2148		1.96223	0.566052	ID=fig|6666666.453076.peg.2148;Name=hypothetical protein
peg.1326		1.95539	0.601738	ID=fig|6666666.453076.peg.1326;Name=hypothetical protein
peg.2160		1.95505	0.593271	ID=fig|6666666.453076.peg.2160;Name=hypothetical protein
peg.1324		1.9536	0.583427	ID=fig|6666666.453076.peg.1324;Name=Peptidase S24 S26A and S26B
peg.3222		1.94848	0.0122362	ID=fig|6666666.453076.peg.3222;Name=Putative transmembrane protein
peg.643		1.94763	0.590565	ID=fig|6666666.453076.peg.643;Name=hypothetical protein
peg.1155		1.94485	0.587948	ID=fig|6666666.453076.peg.1155;Name=DNA-binding heavy metal response regulator
peg.2894		1.93977	0.0711553	ID=fig|6666666.453076.peg.2894;Name=hypothetical protein
peg.1190		1.93198	0.0202796	ID=fig|6666666.453076.peg.1190;Name=LmbE-like protein
peg.2306		1.92734	0.0106067	ID=fig|6666666.453076.peg.2306;Name=Phospholipid ABC transporter shuttle protein MlaC
peg.774		1.92292	0.00155394	ID=fig|6666666.453076.peg.774;Name=2-Keto-3-deoxy-D-manno-octulosonate-8-phosphate synthase (EC 2.5.1.55);Ontology_term=KEGG_ENZYME:2.5.1.55
peg.561		1.91993	0.039355	ID=fig|6666666.453076.peg.561;Name=3-ketoacyl-CoA thiolase (EC 2.3.1.16) @ Acetyl-CoA acetyltransferase (EC 2.3.1.9);Ontology_term=KEGG_ENZYME:2.3.1.16,KEGG_ENZYME:2.3.1.9
peg.3038		1.91724	0.00519164	ID=fig|6666666.453076.peg.3038;Name=Succinyl-CoA ligase [ADP-forming] beta chain (EC 6.2.1.5);Ontology_term=KEGG_ENZYME:6.2.1.5
peg.1740		1.91375	0.595603	ID=fig|6666666.453076.peg.1740;Name=probable cp4-like integrase protein
peg.3400		1.91104	0.101722	ID=fig|6666666.453076.peg.3400;Name=Uncharacterized LysM domain protein YgaU
peg.488		1.90981	0.0196997	ID=fig|6666666.453076.peg.488;Name=FIG00351117: hypothetical protein
peg.2465		1.90492	0.61518	ID=fig|6666666.453076.peg.2465;Name=hypothetical protein
peg.114		1.89971	0.619015	ID=fig|6666666.453076.peg.114;Name=hypothetical protein
peg.1284		1.89428	0.620376	ID=fig|6666666.453076.peg.1284;Name=hypothetical protein
peg.2058		1.89231	0.0298833	ID=fig|6666666.453076.peg.2058;Name=Lead%2C cadmium%2C zinc and mercury transporting ATPase (EC 3.6.3.3) (EC 3.6.3.5)%3B Copper-translocating P-type ATPase (EC 3.6.3.4);Ontology_term=KEGG_ENZYME:3.6.3.3,KEGG_ENZYME:3.6.3.5,KEGG_ENZYME:3.6.3.4
peg.2863		1.8825	0.0580147	ID=fig|6666666.453076.peg.2863;Name=HDED PROTEIN
peg.1916		1.87641	0.593668	ID=fig|6666666.453076.peg.1916;Name=Uncharacterized protein%2C probably surface- located
peg.1658		1.8687	0.0468487	ID=fig|6666666.453076.peg.1658;Name=Heat shock protein 60 family co-chaperone GroES
peg.1273		1.86723	0.619323	ID=fig|6666666.453076.peg.1273;Name=hypothetical protein
peg.686		1.86466	0.603792	ID=fig|6666666.453076.peg.686;Name=hypothetical protein
peg.1742		1.85701	0.612513	ID=fig|6666666.453076.peg.1742;Name=Rossmann fold nucleotide-binding protein Smf possibly involved in DNA uptake
peg.2730		1.85508	0.131134	ID=fig|6666666.453076.peg.2730;Name=3-ketoacyl-CoA thiolase (EC 2.3.1.16);Ontology_term=KEGG_ENZYME:2.3.1.16
peg.2128		1.85501	0.203246	ID=fig|6666666.453076.peg.2128;Name=hypothetical protein
peg.126		1.85044	0.047713	ID=fig|6666666.453076.peg.126;Name=Uncharacterized protein ImpF
peg.2364		1.8475	0.0154029	ID=fig|6666666.453076.peg.2364;Name=Hemerythrin domain protein
peg.2185		1.84655	0.548468	ID=fig|6666666.453076.peg.2185;Name=hypothetical protein
peg.2155		1.8434	0.614013	ID=fig|6666666.453076.peg.2155;Name=hypothetical protein
peg.2480		1.8394	0.599964	ID=fig|6666666.453076.peg.2480;Name=hypothetical protein
peg.2110		1.83837	0.624147	ID=fig|6666666.453076.peg.2110;Name=Two-component transcriptional response regulator%2C LuxR family
peg.2597		1.83101	0.210859	ID=fig|6666666.453076.peg.2597;Name=FIG00351683: hypothetical protein
peg.2107		1.8289	0.624445	ID=fig|6666666.453076.peg.2107;Name=MBL-fold metallo-hydrolase superfamily
peg.3440		1.82085	0.0092261	ID=fig|6666666.453076.peg.3440;Name=Translation elongation factor Tu
peg.3611	feoB	1.8202	0.0794841	ID=fig|6666666.453076.peg.3611;Name=Ferrous iron transport protein B
peg.2937		1.81939	0.139034	ID=fig|6666666.453076.peg.2937;Name=hypothetical protein
peg.1197		1.81863	0.631892	ID=fig|6666666.453076.peg.1197;Name=hypothetical protein%3B putative signal peptide
peg.1096		1.81655	0.00526986	ID=fig|6666666.453076.peg.1096;Name=Glycine-rich cell wall structural protein precursor
peg.3040		1.81378	0.00211957	ID=fig|6666666.453076.peg.3040;Name=Dihydrolipoamide succinyltransferase component (E2) of 2-oxoglutarate dehydrogenase complex (EC 2.3.1.61);Ontology_term=KEGG_ENZYME:2.3.1.61
peg.1110		1.80351	0.00567873	ID=fig|6666666.453076.peg.1110;Name=Cytochrome O ubiquinol oxidase subunit IV (EC 1.10.3.-);Ontology_term=KEGG_ENZYME:1.10.3.-
peg.2019		1.79982	0.0165493	ID=fig|6666666.453076.peg.2019;Name=Adenylosuccinate synthetase (EC 6.3.4.4);Ontology_term=KEGG_ENZYME:6.3.4.4
peg.810		1.79727	0.0260911	ID=fig|6666666.453076.peg.810;Name=Nitroreductase family protein
peg.3210		1.79469	0.20132	ID=fig|6666666.453076.peg.3210;Name=TonB-dependent receptor
peg.169		1.79366	0.618028	ID=fig|6666666.453076.peg.169;Name=hypothetical protein
peg.3275		1.78759	0.422601	ID=fig|6666666.453076.peg.3275;Name=FIG00973752: TolA-like membrane protein
peg.2111		1.78628	0.6236	ID=fig|6666666.453076.peg.2111;Name=Cytochrome c-type biogenesis protein DsbD%2C protein-disulfide reductase (EC 1.8.1.8);Ontology_term=KEGG_ENZYME:1.8.1.8
peg.2159		1.78443	0.616881	ID=fig|6666666.453076.peg.2159;Name=FIG00350626: hypothetical protein
peg.487		1.78231	0.618028	ID=fig|6666666.453076.peg.487;Name=FIG138928: iron-regulated membrane protein
peg.484		1.77504	0.00213341	ID=fig|6666666.453076.peg.484;Name=2-keto-3-deoxy-D-arabino-heptulosonate-7-phosphate synthase I alpha (EC 2.5.1.54);Ontology_term=KEGG_ENZYME:2.5.1.54
peg.2035		1.77486	0.00211957	ID=fig|6666666.453076.peg.2035;Name=Outer membrane lipoprotein omp16 precursor
peg.3510		1.7743	0.216999	ID=fig|6666666.453076.peg.3510;Name=Methylmalonate-semialdehyde dehydrogenase (EC 1.2.1.27);Ontology_term=KEGG_ENZYME:1.2.1.27
peg.2153		1.76719	0.585951	ID=fig|6666666.453076.peg.2153;Name=hypothetical protein
peg.3537		1.76183	0.638812	ID=fig|6666666.453076.peg.3537;Name=FIG00352047: hypothetical protein
peg.1475		1.76148	0.0274972	ID=fig|6666666.453076.peg.1475;Name=Flavodoxin reductases (ferredoxin-NADPH reductases) family 1
peg.3326	bfmR	1.75476	0.0775532	ID=fig|6666666.453076.peg.3326;Name=Transcriptional regulatory protein RstA
peg.31		1.74277	0.628095	ID=fig|6666666.453076.peg.31;Name=hypothetical protein
peg.2164		1.74041	0.472896	ID=fig|6666666.453076.peg.2164;Name=Rhs-family protein
peg.1743		1.73992	0.64322	ID=fig|6666666.453076.peg.1743;Name=hypothetical protein
peg.1844		1.73648	0.00519164	ID=fig|6666666.453076.peg.1844;Name=Sulfate adenylyltransferase subunit 1 (EC 2.7.7.4) / Adenylylsulfate kinase (EC 2.7.1.25);Ontology_term=KEGG_ENZYME:2.7.7.4,KEGG_ENZYME:2.7.1.25
peg.1706		1.73509	0.16596	ID=fig|6666666.453076.peg.1706;Name=Cell division topological specificity factor MinE
peg.2109		1.73459	0.637189	ID=fig|6666666.453076.peg.2109;Name=hypothetical protein
peg.825		1.73417	0.304764	ID=fig|6666666.453076.peg.825;Name=hypothetical protein%3B putative membrane protein
peg.1711	ompA	1.72645	0.0430112	ID=fig|6666666.453076.peg.1711;Name=Outer membrane porin%2C OmpA family
peg.1033		1.72358	0.138038	ID=fig|6666666.453076.peg.1033;Name=hypothetical protein
peg.1398	barB	1.72343	0.350301	ID=fig|6666666.453076.peg.1398;Name=ABC transporter related
peg.160	paaG	1.71046	0.0014396	ID=fig|6666666.453076.peg.160;Name=1%2C2-epoxyphenylacetyl-CoA isomerase (EC 5.3.3.18);Ontology_term=KEGG_ENZYME:5.3.3.18
peg.1305		1.70752	0.6236	ID=fig|6666666.453076.peg.1305;Name=hypothetical protein
peg.1108		1.70062	0.00477582	ID=fig|6666666.453076.peg.1108;Name=Cytochrome O ubiquinol oxidase subunit I (EC 1.10.3.-);Ontology_term=KEGG_ENZYME:1.10.3.-
peg.994		1.7005	0.0060334	ID=fig|6666666.453076.peg.994;Name=Probable (3R)-hydroxyacyl-CoA dehydratase HtdX
peg.855		1.69884	0.0502895	ID=fig|6666666.453076.peg.855;Name=Outer membrane protein H precursor
peg.2132		1.69712	0.64864	ID=fig|6666666.453076.peg.2132;Name=hypothetical protein
peg.2105		1.68469	0.661866	ID=fig|6666666.453076.peg.2105;Name=Alkyl sulfatase and related hydrolases%2C MBL-fold metallo-hydrolase superfamily
peg.734		1.68398	0.0431285	ID=fig|6666666.453076.peg.734;Name=P-hydroxyphenylacetate hydroxylase C1:reductase component
peg.338		1.67592	0.635867	ID=fig|6666666.453076.peg.338;Name=Transcriptional regulator%2C AraC family
peg.3509		1.67122	0.0507307	ID=fig|6666666.453076.peg.3509;Name=3-hydroxyisobutyrate dehydrogenase (EC 1.1.1.31);Ontology_term=KEGG_ENZYME:1.1.1.31
peg.2046		1.66959	0.257055	ID=fig|6666666.453076.peg.2046;Name=Alkyl hydroperoxide reductase protein C (EC 1.11.1.15);Ontology_term=KEGG_ENZYME:1.11.1.15
peg.3702		1.66265	0.136614	ID=fig|6666666.453076.peg.3702;Name=hypothetical protein
peg.1744		1.65567	0.657629	ID=fig|6666666.453076.peg.1744;Name=hypothetical protein
peg.1613		1.65446	0.0650745	ID=fig|6666666.453076.peg.1613;Name=Electron transfer flavoprotein%2C alpha subunit
peg.2334		1.6486	0.0282494	ID=fig|6666666.453076.peg.2334;Name=hypothetical protein
peg.2123		1.64779	0.010938	ID=fig|6666666.453076.peg.2123;Name=Albicidin resistance protein
peg.3023		1.64646	0.0563166	ID=fig|6666666.453076.peg.3023;Name=Organic hydroperoxide resistance protein
peg.270		1.64523	0.0202796	ID=fig|6666666.453076.peg.270;Name=Taurine-binding periplasmic protein TauA
peg.63		1.63514	0.0817485	ID=fig|6666666.453076.peg.63;Name=Glycine dehydrogenase [decarboxylating] (glycine cleavage system P protein) (EC 1.4.4.2);Ontology_term=KEGG_ENZYME:1.4.4.2
peg.1756		1.63475	0.672111	ID=fig|6666666.453076.peg.1756;Name=hypothetical protein
peg.3266		1.63167	0.253994	ID=fig|6666666.453076.peg.3266;Name=Ribosome hibernation promoting factor Hpf
peg.1176	csuAB	1.63147	0.0480186	ID=fig|6666666.453076.peg.1176;Name=Sigma-fimbriae uncharacterized paralogous subunit
peg.3458		1.63094	0.0700321	ID=fig|6666666.453076.peg.3458;Name=Glutathione peroxidase (EC 1.11.1.9) @ Thioredoxin peroxidase (EC 1.11.1.15);Ontology_term=KEGG_ENZYME:1.11.1.9,KEGG_ENZYME:1.11.1.15
peg.543		1.63068	0.00970296	ID=fig|6666666.453076.peg.543;Name=FMN-dependent NADH-azoreductase (EC 1.7.1.6);Ontology_term=KEGG_ENZYME:1.7.1.6
peg.3541		1.62569	0.667372	ID=fig|6666666.453076.peg.3541;Name=hypothetical protein
peg.3335		1.62326	0.00299439	ID=fig|6666666.453076.peg.3335;Name=NADH-ubiquinone oxidoreductase chain G (EC 1.6.5.3);Ontology_term=KEGG_ENZYME:1.6.5.3
peg.1745		1.62065	0.658432	ID=fig|6666666.453076.peg.1745;Name=hypothetical protein
peg.3224		1.62051	0.671061	ID=fig|6666666.453076.peg.3224;Name=hypothetical protein
peg.1637		1.61931	0.672111	ID=fig|6666666.453076.peg.1637;Name=hypothetical protein
peg.2197		1.61913	0.675259	ID=fig|6666666.453076.peg.2197;Name=hypothetical protein
peg.641		1.61321	0.668565	ID=fig|6666666.453076.peg.641;Name=DNA-cytosine methyltransferase (EC 2.1.1.37);Ontology_term=KEGG_ENZYME:2.1.1.37
peg.2836		1.60632	0.110877	ID=fig|6666666.453076.peg.2836;Name=hypothetical protein
peg.1370		1.60346	0.253858	ID=fig|6666666.453076.peg.1370;Name=Superoxide dismutase [Fe] (EC 1.15.1.1);Ontology_term=KEGG_ENZYME:1.15.1.1
peg.3314		1.59942	0.0619573	ID=fig|6666666.453076.peg.3314;Name=5-methyltetrahydropteroyltriglutamate--homocysteine methyltransferase (EC 2.1.1.14);Ontology_term=KEGG_ENZYME:2.1.1.14
peg.108		1.59687	0.136948	ID=fig|6666666.453076.peg.108;Name=Translation elongation factor Tu
peg.1202		1.589	0.681832	ID=fig|6666666.453076.peg.1202;Name=Channel-forming transporter/cytolysins activator of TpsB family
peg.1097		1.58636	0.0309878	ID=fig|6666666.453076.peg.1097;Name=hypothetical protein
peg.1805		1.58121	0.00887795	ID=fig|6666666.453076.peg.1805;Name=L-arabinose-specific 1-epimerase (mutarotase)
peg.120		1.57737	0.672111	ID=fig|6666666.453076.peg.120;Name=hypothetical protein
peg.3037		1.57722	0.0138474	ID=fig|6666666.453076.peg.3037;Name=Succinyl-CoA ligase [ADP-forming] alpha chain (EC 6.2.1.5);Ontology_term=KEGG_ENZYME:6.2.1.5
peg.1716		1.5764	0.00155394	ID=fig|6666666.453076.peg.1716;Name=Acetylglutamate kinase (EC 2.7.2.8);Ontology_term=KEGG_ENZYME:2.7.2.8
peg.3692		1.57568	0.672275	ID=fig|6666666.453076.peg.3692;Name=hypothetical protein
peg.3325		1.57544	0.0244967	ID=fig|6666666.453076.peg.3325;Name=Ribonucleotide reductase of class Ia (aerobic)%2C alpha subunit (EC 1.17.4.1);Ontology_term=KEGG_ENZYME:1.17.4.1
peg.1639		1.57253	0.670968	ID=fig|6666666.453076.peg.1639;Name=putative orphan protein
peg.1209		1.57153	0.197638	ID=fig|6666666.453076.peg.1209;Name=Transamidase GatB domain protein
peg.1457		1.57005	0.00260801	ID=fig|6666666.453076.peg.1457;Name=Adenylosuccinate lyase (EC 4.3.2.2) @ SAICAR lyase (EC 4.3.2.2);Ontology_term=KEGG_ENZYME:4.3.2.2,KEGG_ENZYME:4.3.2.2
peg.2635		1.56987	0.00627426	ID=fig|6666666.453076.peg.2635;Name=Glutamine--fructose-6-phosphate aminotransferase [isomerizing] (EC 2.6.1.16);Ontology_term=KEGG_ENZYME:2.6.1.16
peg.1943		1.56464	0.675419	ID=fig|6666666.453076.peg.1943;Name=hypothetical protein
peg.3610	feoA	1.56053	0.128821	ID=fig|6666666.453076.peg.3610;Name=Ferrous iron transport protein
peg.1547		1.55868	0.120216	ID=fig|6666666.453076.peg.1547;Name=Sulfate and thiosulfate binding protein CysP
peg.2157		1.55412	0.662392	ID=fig|6666666.453076.peg.2157;Name=miscellaneous%3B unknown
peg.115		1.55262	0.690505	ID=fig|6666666.453076.peg.115;Name=hypothetical protein
peg.3554		1.5464	0.192992	ID=fig|6666666.453076.peg.3554;Name=hypothetical protein
peg.3439		1.54057	0.0122362	ID=fig|6666666.453076.peg.3439;Name=Translation elongation factor G
peg.736	fadG	1.53926	0.0404591	ID=fig|6666666.453076.peg.736;Name=3-oxoacyl-[acyl-carrier protein] reductase (EC 1.1.1.100);Ontology_term=KEGG_ENZYME:1.1.1.100
peg.17		1.53799	0.129381	ID=fig|6666666.453076.peg.17;Name=Chaperone protein DnaK
peg.2596		1.53463	0.660997	ID=fig|6666666.453076.peg.2596;Name=hypothetical protein
peg.3041		1.53449	0.00567873	ID=fig|6666666.453076.peg.3041;Name=2-oxoglutarate dehydrogenase E1 component (EC 1.2.4.2);Ontology_term=KEGG_ENZYME:1.2.4.2
peg.1579		1.53339	0.0550177	ID=fig|6666666.453076.peg.1579;Name=Tol-Pal system peptidoglycan-associated lipoprotein PAL
peg.796	pldA	1.531	0.00155394	ID=fig|6666666.453076.peg.796;Name=Phospholipase A1 (EC 3.1.1.32) (EC 3.1.1.4) @ Outer membrane phospholipase A;Ontology_term=KEGG_ENZYME:3.1.1.32,KEGG_ENZYME:3.1.1.4
peg.951		1.52772	0.0538681	ID=fig|6666666.453076.peg.951;Name=FIG00350708: hypothetical protein
peg.2933		1.52529	0.132852	ID=fig|6666666.453076.peg.2933;Name=Glutaredoxin 3 (Grx3)
peg.449		1.52445	0.00519164	ID=fig|6666666.453076.peg.449;Name=Chaperone protein HscB
peg.1707		1.52218	0.087556	ID=fig|6666666.453076.peg.1707;Name=Septum site-determining protein MinD
peg.1570		1.52043	0.695084	ID=fig|6666666.453076.peg.1570;Name=hypothetical protein
peg.687		1.51909	0.695619	ID=fig|6666666.453076.peg.687;Name=hypothetical protein
peg.876		1.51451	0.0309878	ID=fig|6666666.453076.peg.876;Name=Fumarate hydratase class II (EC 4.2.1.2);Ontology_term=KEGG_ENZYME:4.2.1.2
peg.3690		1.51389	0.68715	ID=fig|6666666.453076.peg.3690;Name=hypothetical protein
peg.2948		1.51387	0.0639058	ID=fig|6666666.453076.peg.2948;Name=Ketol-acid reductoisomerase (NADP(+)) (EC 1.1.1.86);Ontology_term=KEGG_ENZYME:1.1.1.86
peg.2229		1.51148	0.194487	ID=fig|6666666.453076.peg.2229;Name=Malate dehydrogenase (EC 1.1.1.37);Ontology_term=KEGG_ENZYME:1.1.1.37
peg.3508		1.50417	0.0249996	ID=fig|6666666.453076.peg.3508;Name=Acyl-CoA synthetases (AMP-forming)/AMP-acid ligases
peg.3634		1.49986	0.242025	ID=fig|6666666.453076.peg.3634;Name=Putative DNA-binding protein
peg.3257		1.49827	0.107949	ID=fig|6666666.453076.peg.3257;Name=UPF0234 protein Yitk
peg.773		1.49688	0.00985814	ID=fig|6666666.453076.peg.773;Name=Enolase (EC 4.2.1.11);Ontology_term=KEGG_ENZYME:4.2.1.11
peg.1340		1.49318	0.00197738	ID=fig|6666666.453076.peg.1340;Name=NADPH-dependent 7-cyano-7-deazaguanine reductase (EC 1.7.1.13);Ontology_term=KEGG_ENZYME:1.7.1.13
peg.912		1.48815	0.692738	ID=fig|6666666.453076.peg.912;Name=hypothetical protein
peg.1614		1.48554	0.190181	ID=fig|6666666.453076.peg.1614;Name=Electron transfer flavoprotein%2C beta subunit
peg.3333		1.48475	0.0014396	ID=fig|6666666.453076.peg.3333;Name=NADH-ubiquinone oxidoreductase chain E (EC 1.6.5.3);Ontology_term=KEGG_ENZYME:1.6.5.3
peg.1069	acoB	1.47996	0.0190936	ID=fig|6666666.453076.peg.1069;Name=Aconitate hydratase 2 (EC 4.2.1.3) @ 2-methylisocitrate dehydratase (EC 4.2.1.99);Ontology_term=KEGG_ENZYME:4.2.1.3,KEGG_ENZYME:4.2.1.99
peg.486		1.47109	0.689379	ID=fig|6666666.453076.peg.486;Name=hypothetical protein
peg.1715		1.47035	0.0060334	ID=fig|6666666.453076.peg.1715;Name=Phosphoglucomutase (EC 5.4.2.2) @ Phosphomannomutase (EC 5.4.2.8);Ontology_term=KEGG_ENZYME:5.4.2.2,KEGG_ENZYME:5.4.2.8
peg.3550		1.46875	0.696489	ID=fig|6666666.453076.peg.3550;Name=hypothetical protein
peg.735		1.46721	0.133561	ID=fig|6666666.453076.peg.735;Name=Flavodoxin reductases (ferredoxin-NADPH reductases) family 1%3B Vanillate O-demethylase oxidoreductase (EC 1.14.13.-);Ontology_term=KEGG_ENZYME:1.14.13.-
peg.2963	acoN	1.46442	0.0190936	ID=fig|6666666.453076.peg.2963;Name=Aconitate hydratase (EC 4.2.1.3);Ontology_term=KEGG_ENZYME:4.2.1.3
peg.2326		1.45774	0.174212	ID=fig|6666666.453076.peg.2326;Name=Glycyl-tRNA synthetase alpha chain (EC 6.1.1.14);Ontology_term=KEGG_ENZYME:6.1.1.14
peg.1341		1.4576	0.0911855	ID=fig|6666666.453076.peg.1341;Name=hypothetical protein
peg.2305		1.45634	0.189315	ID=fig|6666666.453076.peg.2305;Name=Phospholipid ABC transporter-binding protein MlaB
peg.473	bfnI	1.45181	0.149968	ID=fig|6666666.453076.peg.473;Name=hypothetical protein
peg.683		1.45156	0.231665	ID=fig|6666666.453076.peg.683;Name=hypothetical protein
peg.127		1.45007	0.0100512	ID=fig|6666666.453076.peg.127;Name=Protein ImpG/VasA
peg.2196		1.44755	0.0239348	ID=fig|6666666.453076.peg.2196;Name=EriC-type chloride/proton exchange protein
peg.861		1.44689	0.0856975	ID=fig|6666666.453076.peg.861;Name=Ribosome recycling factor
peg.2310		1.44614	0.110952	ID=fig|6666666.453076.peg.2310;Name=FIG00349961: hypothetical protein
peg.164	paaX	1.43889	0.00477582	ID=fig|6666666.453076.peg.164;Name=Phenylacetic acid degradation operon negative regulatory protein PaaX
peg.489		1.43842	0.0546305	ID=fig|6666666.453076.peg.489;Name=Outer membrane receptor for ferric coprogen and ferric-rhodotorulic acid
peg.2268		1.42953	0.0214376	ID=fig|6666666.453076.peg.2268;Name=LSU ribosomal protein L30p (L7e)
peg.1919		1.42912	0.709683	ID=fig|6666666.453076.peg.1919;Name=D-amino acid dehydrogenase (EC 1.4.99.6);Ontology_term=KEGG_ENZYME:1.4.99.6
peg.1077		1.42705	0.121993	ID=fig|6666666.453076.peg.1077;Name=DNA-binding response regulator KdpE
peg.1445		1.42696	0.506225	ID=fig|6666666.453076.peg.1445;Name=AmpG permease
peg.2057		1.42625	0.15548	ID=fig|6666666.453076.peg.2057;Name=Copper chaperone
peg.3177		1.42444	0.00767779	ID=fig|6666666.453076.peg.3177;Name=3-ketoacyl-CoA thiolase (EC 2.3.1.16) @ Acetyl-CoA acetyltransferase (EC 2.3.1.9);Ontology_term=KEGG_ENZYME:2.3.1.16,KEGG_ENZYME:2.3.1.9
peg.3142		1.42364	0.421127	ID=fig|6666666.453076.peg.3142;Name=bacteriolytic lipoprotein entericidin B
peg.709		1.41795	0.0553786	ID=fig|6666666.453076.peg.709;Name=Transcriptional regulator%2C MerR family
peg.2271		1.41746	0.209605	ID=fig|6666666.453076.peg.2271;Name=LSU ribosomal protein L6p (L9e)
peg.2479		1.41642	0.702018	ID=fig|6666666.453076.peg.2479;Name=hypothetical protein
peg.2932		1.41464	0.1475	ID=fig|6666666.453076.peg.2932;Name=Protein-export protein SecB (maintains pre-export unfolded state)
peg.1359		1.41377	0.0103851	ID=fig|6666666.453076.peg.1359;Name=Acyl-CoA dehydrogenase%2C short-chain specific (EC 1.3.8.1);Ontology_term=KEGG_ENZYME:1.3.8.1
peg.1945		1.41351	0.726404	ID=fig|6666666.453076.peg.1945;Name=hypothetical protein
peg.3438		1.41346	0.0259556	ID=fig|6666666.453076.peg.3438;Name=SSU ribosomal protein S7p (S5e)
peg.2158		1.40921	0.695192	ID=fig|6666666.453076.peg.2158;Name=Rhs-family protein
peg.623		1.39961	0.714971	ID=fig|6666666.453076.peg.623;Name=hypothetical protein
peg.3644		1.39822	0.182487	ID=fig|6666666.453076.peg.3644;Name=hypothetical protein
peg.2269		1.39704	0.0543997	ID=fig|6666666.453076.peg.2269;Name=SSU ribosomal protein S5p (S2e)
peg.1420		1.39579	0.712225	ID=fig|6666666.453076.peg.1420;Name=hypothetical protein
peg.2140		1.39416	0.688371	ID=fig|6666666.453076.peg.2140;Name=hypothetical protein
peg.965		1.39371	0.702613	ID=fig|6666666.453076.peg.965;Name=Phage repressor
peg.121		1.39207	0.710522	ID=fig|6666666.453076.peg.121;Name=Serine/threonine kinase
peg.2273		1.392	0.0632137	ID=fig|6666666.453076.peg.2273;Name=SSU ribosomal protein S14p (S29e) @ SSU ribosomal protein S14p (S29e)%2C zinc-independent
peg.3646		1.38958	0.296863	ID=fig|6666666.453076.peg.3646;Name=Glycine dehydrogenase [decarboxylating] (glycine cleavage system P protein) (EC 1.4.4.2);Ontology_term=KEGG_ENZYME:1.4.4.2
peg.844		1.38898	0.157905	ID=fig|6666666.453076.peg.844;Name=FIG00351831: hypothetical protein
peg.706		1.3882	0.149968	ID=fig|6666666.453076.peg.706;Name=Predicted transcriptional regulator of NADH dehydrogenase%2C Rrf2 family
peg.3579		1.381	0.0127345	ID=fig|6666666.453076.peg.3579;Name=Inorganic pyrophosphatase (EC 3.6.1.1);Ontology_term=KEGG_ENZYME:3.6.1.1
peg.2018		1.38095	0.0775532	ID=fig|6666666.453076.peg.2018;Name=ATP phosphoribosyltransferase regulatory subunit (EC 2.4.2.17);Ontology_term=KEGG_ENZYME:2.4.2.17
peg.337		1.37992	0.69935	ID=fig|6666666.453076.peg.337;Name=Fatty acid hydroxylase family like
peg.118		1.37581	0.700511	ID=fig|6666666.453076.peg.118;Name=hypothetical protein
peg.2713		1.37411	0.0717147	ID=fig|6666666.453076.peg.2713;Name=DNA-directed RNA polymerase beta' subunit (EC 2.7.7.6);Ontology_term=KEGG_ENZYME:2.7.7.6
peg.856		1.37357	0.0514682	ID=fig|6666666.453076.peg.856;Name=Outer membrane protein assembly factor YaeT
peg.2262		1.37278	0.14951	ID=fig|6666666.453076.peg.2262;Name=SSU ribosomal protein S4p (S9e) @ SSU ribosomal protein S4p (S9e)%2C zinc-independent
peg.1175	csuA	1.37178	0.245236	ID=fig|6666666.453076.peg.1175;Name=hypothetical protein
peg.2898		1.36845	0.6236	ID=fig|6666666.453076.peg.2898;Name=PKHD-type hydroxylase YbiX
peg.194		1.36321	0.152264	ID=fig|6666666.453076.peg.194;Name=Methylcrotonyl-CoA carboxylase biotin-containing subunit (EC 6.4.1.4);Ontology_term=KEGG_ENZYME:6.4.1.4
peg.3515		1.36227	0.120216	ID=fig|6666666.453076.peg.3515;Name=Alanine racemase (EC 5.1.1.1);Ontology_term=KEGG_ENZYME:5.1.1.1
peg.2199		1.36113	0.725246	ID=fig|6666666.453076.peg.2199;Name=Plasmid-related protein
peg.3258		1.35701	0.217425	ID=fig|6666666.453076.peg.3258;Name=hypothetical protein
peg.2994		1.35068	0.0120757	ID=fig|6666666.453076.peg.2994;Name=Sodium-dependent phosphate transporter
peg.3339		1.35064	0.0073912	ID=fig|6666666.453076.peg.3339;Name=NADH-ubiquinone oxidoreductase chain K (EC 1.6.5.3);Ontology_term=KEGG_ENZYME:1.6.5.3
peg.159	paaF	1.35045	0.0317753	ID=fig|6666666.453076.peg.159;Name=2%2C3-dehydroadipyl-CoA hydratase (EC 4.2.1.17);Ontology_term=KEGG_ENZYME:4.2.1.17
peg.2311		1.34618	0.138155	ID=fig|6666666.453076.peg.2311;Name=ATP-dependent RNA helicase NGO0650
peg.158	paaE	1.34427	0.131134	ID=fig|6666666.453076.peg.158;Name=1%2C2-phenylacetyl-CoA epoxidase%2C subunit E (EC 1.14.13.149);Ontology_term=KEGG_ENZYME:1.14.13.149
peg.3066		1.34265	0.0419696	ID=fig|6666666.453076.peg.3066;Name=Outer membrane lipoprotein carrier protein LolA
peg.2274		1.34202	0.0945807	ID=fig|6666666.453076.peg.2274;Name=LSU ribosomal protein L5p (L11e)
peg.1638		1.33719	0.725267	ID=fig|6666666.453076.peg.1638;Name=hypothetical protein
peg.748		1.33294	0.263442	ID=fig|6666666.453076.peg.748;Name=acyl-CoA dehydrogenase%2C putative phosphotransferase
peg.2947		1.32698	0.0555312	ID=fig|6666666.453076.peg.2947;Name=Acetolactate synthase small subunit (EC 2.2.1.6);Ontology_term=KEGG_ENZYME:2.2.1.6
peg.849	recA	1.32409	0.0250146	ID=fig|6666666.453076.peg.849;Name=RecA protein
peg.1758		1.32403	0.730474	ID=fig|6666666.453076.peg.1758;Name=hypothetical protein
peg.1691		1.32371	0.729317	ID=fig|6666666.453076.peg.1691;Name=VgrG protein
peg.1394		1.32335	0.133307	ID=fig|6666666.453076.peg.1394;Name=Protein ErfK/SrfK
peg.195		1.32263	0.15763	ID=fig|6666666.453076.peg.195;Name=Methylglutaconyl-CoA hydratase (EC 4.2.1.18);Ontology_term=KEGG_ENZYME:4.2.1.18
peg.2540		1.32213	0.73374	ID=fig|6666666.453076.peg.2540;Name=FIG00350497: hypothetical protein
peg.2460		1.31936	0.239107	ID=fig|6666666.453076.peg.2460;Name=Transcriptional regulator%2C HxlR family
peg.3464		1.31887	0.250463	ID=fig|6666666.453076.peg.3464;Name=ATP synthase delta chain (EC 3.6.3.14);Ontology_term=KEGG_ENZYME:3.6.3.14
peg.1109		1.31853	0.0115844	ID=fig|6666666.453076.peg.1109;Name=Cytochrome O ubiquinol oxidase subunit III (EC 1.10.3.-);Ontology_term=KEGG_ENZYME:1.10.3.-
peg.1107		1.31822	0.00953882	ID=fig|6666666.453076.peg.1107;Name=Cytochrome O ubiquinol oxidase subunit II (EC 1.10.3.-);Ontology_term=KEGG_ENZYME:1.10.3.-
peg.3234		1.3169	0.729093	ID=fig|6666666.453076.peg.3234;Name=Poly(glycerol-phosphate) alpha-glucosyltransferase (EC 2.4.1.52);Ontology_term=KEGG_ENZYME:2.4.1.52
peg.737		1.31405	0.0555312	ID=fig|6666666.453076.peg.737;Name=Aromatic-ring-hydroxylating dioxygenase%2C beta subunit
peg.3465		1.3134	0.245372	ID=fig|6666666.453076.peg.3465;Name=ATP synthase F0 sector subunit b (EC 3.6.3.14);Ontology_term=KEGG_ENZYME:3.6.3.14
peg.165	paaY	1.31324	0.499465	ID=fig|6666666.453076.peg.165;Name=Phenylacetic acid degradation protein PaaY
peg.1759		1.31167	0.745534	ID=fig|6666666.453076.peg.1759;Name=hypothetical protein
peg.2270		1.31025	0.0298374	ID=fig|6666666.453076.peg.2270;Name=LSU ribosomal protein L18p (L5e)
peg.1258		1.3094	0.0673273	ID=fig|6666666.453076.peg.1258;Name=Uncharacterized ferredoxin-like protein YfhL
peg.2287		1.3061	0.101722	ID=fig|6666666.453076.peg.2287;Name=SSU ribosomal protein S10p (S20e)
peg.1972		1.30373	0.215803	ID=fig|6666666.453076.peg.1972;Name=Aldehyde dehydrogenase (EC 1.2.1.3)%3B Probable coniferyl aldehyde dehydrogenase (EC 1.2.1.68);Ontology_term=KEGG_ENZYME:1.2.1.3,KEGG_ENZYME:1.2.1.68
peg.2076		1.30275	0.154121	ID=fig|6666666.453076.peg.2076;Name=hypothetical protein
peg.2526		1.30247	0.229607	ID=fig|6666666.453076.peg.2526;Name=hypothetical protein
peg.797		1.30145	0.0093889	ID=fig|6666666.453076.peg.797;Name=Predicted insulinase-like Zn-dependent peptidase DVU0941
peg.2434		1.30138	0.242447	ID=fig|6666666.453076.peg.2434;Name=Acetyl-CoA hydrolase/transferase family protein
peg.875		1.30111	0.307231	ID=fig|6666666.453076.peg.875;Name=FIG00350630: hypothetical protein
peg.1032		1.29859	0.0136269	ID=fig|6666666.453076.peg.1032;Name=Membrane alanine aminopeptidase N (EC 3.4.11.2);Ontology_term=KEGG_ENZYME:3.4.11.2
peg.1704		1.29659	0.712701	ID=fig|6666666.453076.peg.1704;Name=putative membrane protein
peg.801		1.29277	0.235225	ID=fig|6666666.453076.peg.801;Name=Iron-sulfur cluster-binding protein%2C Rieske family
peg.2284		1.29244	0.0342288	ID=fig|6666666.453076.peg.2284;Name=LSU ribosomal protein L23p (L23Ae)
peg.513		1.29067	0.0893039	ID=fig|6666666.453076.peg.513;Name=Ribonuclease D (EC 3.1.26.3);Ontology_term=KEGG_ENZYME:3.1.26.3
peg.3273		1.28924	0.0711285	ID=fig|6666666.453076.peg.3273;Name=Type IV fimbrial biogenesis protein PilY1
peg.2285		1.28751	0.0073912	ID=fig|6666666.453076.peg.2285;Name=LSU ribosomal protein L4p (L1e)
peg.800		1.28579	0.0474441	ID=fig|6666666.453076.peg.800;Name=Ribokinase (EC 2.7.1.15);Ontology_term=KEGG_ENZYME:2.7.1.15
peg.2712		1.27534	0.0122362	ID=fig|6666666.453076.peg.2712;Name=DNA-directed RNA polymerase beta subunit (EC 2.7.7.6);Ontology_term=KEGG_ENZYME:2.7.7.6
peg.987		1.27161	0.0121291	ID=fig|6666666.453076.peg.987;Name=putative 4-hydroxybenzoyl-CoA thioesterase
peg.2115		1.27136	0.111274	ID=fig|6666666.453076.peg.2115;Name=FIG00351682: hypothetical protein
peg.1306		1.26799	0.731942	ID=fig|6666666.453076.peg.1306;Name=hypothetical protein
peg.2541		1.26726	0.333841	ID=fig|6666666.453076.peg.2541;Name=hypothetical protein
peg.2187		1.2672	0.0794841	ID=fig|6666666.453076.peg.2187;Name=hypothetical protein
peg.412		1.26401	0.221129	ID=fig|6666666.453076.peg.412;Name=SSU ribosomal protein S1p
peg.3286		1.26335	0.0794841	ID=fig|6666666.453076.peg.3286;Name=hypothetical protein
peg.3340		1.26149	0.00526986	ID=fig|6666666.453076.peg.3340;Name=NADH-ubiquinone oxidoreductase chain L (EC 1.6.5.3);Ontology_term=KEGG_ENZYME:1.6.5.3
peg.2496		1.26036	0.374087	ID=fig|6666666.453076.peg.2496;Name=hypothetical protein
peg.3368		1.25992	0.0226599	ID=fig|6666666.453076.peg.3368;Name=putative signal peptide
peg.812		1.25869	0.216605	ID=fig|6666666.453076.peg.812;Name=FIG00351379: hypothetical protein
peg.1885		1.25351	0.216616	ID=fig|6666666.453076.peg.1885;Name=hypothetical protein
peg.2146		1.25081	0.722821	ID=fig|6666666.453076.peg.2146;Name=hypothetical protein
peg.1521		1.25002	0.154518	ID=fig|6666666.453076.peg.1521;Name=Outer membrane lipoprotein Blc
peg.2286		1.24847	0.0402511	ID=fig|6666666.453076.peg.2286;Name=LSU ribosomal protein L3p (L3e)
peg.1904		1.24531	0.00560667	ID=fig|6666666.453076.peg.1904;Name=Membrane-bound lytic murein transglycosylase D @ repetitive LysM domain
peg.3664		1.24517	0.198043	ID=fig|6666666.453076.peg.3664;Name=Putative transmembrane protein
peg.156	paaC	1.245	0.183099	ID=fig|6666666.453076.peg.156;Name=1%2C2-phenylacetyl-CoA epoxidase%2C subunit C (EC 1.14.13.149);Ontology_term=KEGG_ENZYME:1.14.13.149
peg.3466		1.2445	0.290623	ID=fig|6666666.453076.peg.3466;Name=ATP synthase F0 sector subunit c (EC 3.6.3.14);Ontology_term=KEGG_ENZYME:3.6.3.14
peg.2369		1.24218	0.210286	ID=fig|6666666.453076.peg.2369;Name=LSU ribosomal protein L19p
peg.1139		1.24069	0.0121291	ID=fig|6666666.453076.peg.1139;Name=L-sorbosone dehydrogenase
peg.747		1.24067	0.323106	ID=fig|6666666.453076.peg.747;Name=Phosphoglycerate mutase family protein
peg.640		1.23731	0.760651	ID=fig|6666666.453076.peg.640;Name=Very-short-patch mismatch repair endonuclease (G-T specific)
peg.2708		1.23706	0.240887	ID=fig|6666666.453076.peg.2708;Name=LSU ribosomal protein L11p (L12e)
peg.1612		1.23647	0.00567873	ID=fig|6666666.453076.peg.1612;Name=DNA gyrase subunit A (EC 5.99.1.3);Ontology_term=KEGG_ENZYME:5.99.1.3
peg.241		1.23132	0.0190936	ID=fig|6666666.453076.peg.241;Name=Probable glutathione S-transferase (EC 2.5.1.18)%2C YfcF homolog;Ontology_term=KEGG_ENZYME:2.5.1.18
peg.714		1.22907	0.210286	ID=fig|6666666.453076.peg.714;Name=Non-heme chloroperoxidase (EC 1.11.1.10);Ontology_term=KEGG_ENZYME:1.11.1.10
peg.2041		1.22805	0.531906	ID=fig|6666666.453076.peg.2041;Name=Outer membrane protein
peg.84		1.22119	0.195046	ID=fig|6666666.453076.peg.84;Name=hypothetical protein
peg.3651		1.22101	0.120316	ID=fig|6666666.453076.peg.3651;Name=Lipoprotein signal peptidase (EC 3.4.23.36);Ontology_term=KEGG_ENZYME:3.4.23.36
peg.2282		1.21852	0.0305128	ID=fig|6666666.453076.peg.2282;Name=SSU ribosomal protein S19p (S15e)
peg.2144		1.21448	0.484572	ID=fig|6666666.453076.peg.2144;Name=Rhs-family protein
peg.3538		1.21397	0.754946	ID=fig|6666666.453076.peg.3538;Name=hypothetical protein
peg.3334		1.21174	0.0406007	ID=fig|6666666.453076.peg.3334;Name=NADH-ubiquinone oxidoreductase chain F (EC 1.6.5.3);Ontology_term=KEGG_ENZYME:1.6.5.3
peg.1124		1.21151	0.336814	ID=fig|6666666.453076.peg.1124;Name=hypothetical protein
peg.1268		1.21022	0.0340756	ID=fig|6666666.453076.peg.1268;Name=Serine hydroxymethyltransferase (EC 2.1.2.1);Ontology_term=KEGG_ENZYME:2.1.2.1
peg.155	paaB	1.20793	0.29386	ID=fig|6666666.453076.peg.155;Name=1%2C2-phenylacetyl-CoA epoxidase%2C subunit B (EC 1.14.13.149);Ontology_term=KEGG_ENZYME:1.14.13.149
peg.2166		1.20429	0.748191	ID=fig|6666666.453076.peg.2166;Name=Rhs family protein
peg.557		1.2013	0.177013	ID=fig|6666666.453076.peg.557;Name=hypothetical protein
peg.2281		1.19879	0.108689	ID=fig|6666666.453076.peg.2281;Name=LSU ribosomal protein L22p (L17e)
peg.3313		1.19127	0.242025	ID=fig|6666666.453076.peg.3313;Name=hypothetical protein
peg.1283		1.18883	0.771604	ID=fig|6666666.453076.peg.1283;Name=hypothetical protein
peg.1958		1.1887	0.760612	ID=fig|6666666.453076.peg.1958;Name=hypothetical protein
peg.2865		1.18278	0.0676999	ID=fig|6666666.453076.peg.2865;Name=RNA-binding protein
peg.1567		1.17971	0.750264	ID=fig|6666666.453076.peg.1567;Name=hypothetical protein
peg.1409	bauD	1.1748	0.525877	ID=fig|6666666.453076.peg.1409;Name=Iron compound ABC uptake transporter permease protein PiuC
peg.1871		1.17407	0.310302	ID=fig|6666666.453076.peg.1871;Name=putative lipoprotein
peg.2859		1.17222	0.0626093	ID=fig|6666666.453076.peg.2859;Name=Transcriptional regulator%2C HxlR family
peg.3214		1.17025	0.0496674	ID=fig|6666666.453076.peg.3214;Name=Fatty acid desaturase (EC 1.14.19.1)%3B Delta-9 fatty acid desaturase (EC 1.14.19.1);Ontology_term=KEGG_ENZYME:1.14.19.1,KEGG_ENZYME:1.14.19.1
peg.3359		1.16981	0.446194	ID=fig|6666666.453076.peg.3359;Name=hypothetical protein
peg.2149		1.16694	0.73697	ID=fig|6666666.453076.peg.2149;Name=hypothetical protein
peg.3650		1.16689	0.0632137	ID=fig|6666666.453076.peg.3650;Name=FKBP-type peptidyl-prolyl cis-trans isomerase SlpA (EC 5.2.1.8);Ontology_term=KEGG_ENZYME:5.2.1.8
peg.2067		1.16648	0.444347	ID=fig|6666666.453076.peg.2067;Name=fragment of transposase
peg.1651		1.1639	0.0260911	ID=fig|6666666.453076.peg.1651;Name=Protease HtpX
peg.2097		1.16211	0.114326	ID=fig|6666666.453076.peg.2097;Name=Universal stress protein UspA and related nucleotide-binding proteins
peg.814		1.16184	0.503217	ID=fig|6666666.453076.peg.814;Name=hypothetical protein
peg.116		1.15984	0.776613	ID=fig|6666666.453076.peg.116;Name=hypothetical protein
peg.879		1.15955	0.232151	ID=fig|6666666.453076.peg.879;Name=tRNA 5-methylaminomethyl-2-thiouridine synthase subunit TusC
peg.3262		1.15919	0.102095	ID=fig|6666666.453076.peg.3262;Name=Protein tyrosine phosphatase
peg.3332		1.15751	0.00477582	ID=fig|6666666.453076.peg.3332;Name=NADH-ubiquinone oxidoreductase chain C (EC 1.6.5.3) / NADH-ubiquinone oxidoreductase chain D (EC 1.6.5.3);Ontology_term=KEGG_ENZYME:1.6.5.3,KEGG_ENZYME:1.6.5.3
peg.448		1.15169	0.0109733	ID=fig|6666666.453076.peg.448;Name=Chaperone protein HscA
peg.2145		1.15086	0.765903	ID=fig|6666666.453076.peg.2145;Name=hypothetical protein
peg.1860		1.14398	0.0771768	ID=fig|6666666.453076.peg.1860;Name=Urease accessory protein UreG
peg.2631		1.13997	0.130859	ID=fig|6666666.453076.peg.2631;Name=Transcription termination protein NusB
peg.3551		1.13964	0.77218	ID=fig|6666666.453076.peg.3551;Name=hypothetical protein
peg.2429		1.13805	0.0717326	ID=fig|6666666.453076.peg.2429;Name=Oxidoreductase%2C short-chain dehydrogenase/reductase family
peg.125		1.13775	0.455872	ID=fig|6666666.453076.peg.125;Name=Uncharacterized protein ImpD
peg.880		1.13373	0.0721054	ID=fig|6666666.453076.peg.880;Name=hypothetical protein
peg.1935		1.12846	0.618028	ID=fig|6666666.453076.peg.1935;Name=hypothetical protein
peg.3027		1.12634	0.151795	ID=fig|6666666.453076.peg.3027;Name=Serine-protein kinase RsbW (EC 2.7.11.1);Ontology_term=KEGG_ENZYME:2.7.11.1
peg.1947		1.12567	0.765732	ID=fig|6666666.453076.peg.1947;Name=hypothetical protein
peg.2028		1.12526	0.14507	ID=fig|6666666.453076.peg.2028;Name=ClpB protein
peg.3337		1.12525	0.0060334	ID=fig|6666666.453076.peg.3337;Name=NADH-ubiquinone oxidoreductase chain I (EC 1.6.5.3);Ontology_term=KEGG_ENZYME:1.6.5.3
peg.3276		1.12452	0.498805	ID=fig|6666666.453076.peg.3276;Name=Long-chain fatty acid transport protein
peg.2296		1.12354	0.143283	ID=fig|6666666.453076.peg.2296;Name=Acyl-CoA thioesterase II (EC 3.1.2.-);Ontology_term=KEGG_ENZYME:3.1.2.-
peg.980		1.12119	0.00590426	ID=fig|6666666.453076.peg.980;Name=Ferredoxin-dependent glutamate synthase (EC 1.4.7.1);Ontology_term=KEGG_ENZYME:1.4.7.1
peg.2975		1.12056	0.0739071	ID=fig|6666666.453076.peg.2975;Name=Retinol dehydrogenase 12 (EC 1.1.1.-);Ontology_term=KEGG_ENZYME:1.1.1.-
peg.2232		1.1192	0.0258088	ID=fig|6666666.453076.peg.2232;Name=tRNA-i(6)A37 methylthiotransferase (EC 2.8.4.3);Ontology_term=KEGG_ENZYME:2.8.4.3
peg.48		1.11918	0.227538	ID=fig|6666666.453076.peg.48;Name=DNA polymerase III beta subunit (EC 2.7.7.7);Ontology_term=KEGG_ENZYME:2.7.7.7
peg.2928		1.11819	0.0355271	ID=fig|6666666.453076.peg.2928;Name=FIG00449901: hypothetical protein
peg.2264		1.11603	0.0520267	ID=fig|6666666.453076.peg.2264;Name=SSU ribosomal protein S13p (S18e)
peg.1239		1.11573	0.111274	ID=fig|6666666.453076.peg.1239;Name=Acyl-CoA dehydrogenase
peg.2		1.11223	0.337992	ID=fig|6666666.453076.peg.2;Name=Glycine dehydrogenase [decarboxylating] (glycine cleavage system P protein) (EC 1.4.4.2);Ontology_term=KEGG_ENZYME:1.4.4.2
peg.647		1.1106	0.779109	ID=fig|6666666.453076.peg.647;Name=hypothetical protein
peg.2275		1.10959	0.146945	ID=fig|6666666.453076.peg.2275;Name=LSU ribosomal protein L24p (L26e)
peg.2263		1.10948	0.0136778	ID=fig|6666666.453076.peg.2263;Name=SSU ribosomal protein S11p (S14e)
peg.511		1.10631	0.01736	ID=fig|6666666.453076.peg.511;Name=Nucleoid-associated protein YaaK
peg.1910	bauA	1.1051	0.0419696	ID=fig|6666666.453076.peg.1910;Name=Ferrichrome-iron receptor
peg.2731		1.10335	0.125653	ID=fig|6666666.453076.peg.2731;Name=Enoyl-CoA hydratase (EC 4.2.1.17) / Delta(3)-cis-delta(2)-trans-enoyl-CoA isomerase (EC 5.3.3.8) / 3-hydroxyacyl-CoA dehydrogenase (EC 1.1.1.35) / 3-hydroxybutyryl-CoA epimerase (EC 5.1.2.3);Ontology_term=KEGG_ENZYME:4.2.1.17,KEGG_ENZYME:5.3.3.8,KEGG_ENZYME:1.1.1.35,KEGG_ENZYME:5.1.2.3
peg.124		1.10296	0.15763	ID=fig|6666666.453076.peg.124;Name=Uncharacterized protein ImpC
peg.3154		1.09899	0.320354	ID=fig|6666666.453076.peg.3154;Name=UPF0339 protein YegP
peg.2283		1.09892	0.0137033	ID=fig|6666666.453076.peg.2283;Name=LSU ribosomal protein L2p (L8e)
peg.289		1.09746	0.0752783	ID=fig|6666666.453076.peg.289;Name=FIG00350119: hypothetical protein
peg.3528		1.0916	0.780197	ID=fig|6666666.453076.peg.3528;Name=hypothetical protein
peg.3119		1.08878	0.162012	ID=fig|6666666.453076.peg.3119;Name=Aspartyl-tRNA(Asn) amidotransferase subunit C (EC 6.3.5.6) @ Glutamyl-tRNA(Gln) amidotransferase subunit C (EC 6.3.5.7);Ontology_term=KEGG_ENZYME:6.3.5.6,KEGG_ENZYME:6.3.5.7
peg.462		1.08672	0.0298374	ID=fig|6666666.453076.peg.462;Name=Uncharacterized ABC1 family protein A1S_1644
peg.3555		1.0858	0.122207	ID=fig|6666666.453076.peg.3555;Name=Glycine dehydrogenase [decarboxylating] (glycine cleavage system P protein) (EC 1.4.4.2);Ontology_term=KEGG_ENZYME:1.4.4.2
peg.387	lptD	1.08244	0.0207283	ID=fig|6666666.453076.peg.387;Name=LPS-assembly protein LptD @ Organic solvent tolerance protein precursor
peg.157	paaD	1.08084	0.210286	ID=fig|6666666.453076.peg.157;Name=1%2C2-phenylacetyl-CoA epoxidase%2C subunit D (EC 1.14.13.149);Ontology_term=KEGG_ENZYME:1.14.13.149
peg.119		1.07817	0.793697	ID=fig|6666666.453076.peg.119;Name=hypothetical protein
peg.2279		1.07713	0.202455	ID=fig|6666666.453076.peg.2279;Name=LSU ribosomal protein L16p (L10e)
peg.2108		1.07705	0.795185	ID=fig|6666666.453076.peg.2108;Name=hypothetical protein
peg.2084		1.07492	0.551727	ID=fig|6666666.453076.peg.2084;Name=hypothetical protein
peg.3251		1.0728	0.0874141	ID=fig|6666666.453076.peg.3251;Name=FIG00031715: Predicted metal-dependent phosphoesterases (PHP family)
peg.775		1.0721	0.0420798	ID=fig|6666666.453076.peg.775;Name=CTP synthase (EC 6.3.4.2);Ontology_term=KEGG_ENZYME:6.3.4.2
peg.3054		1.06808	0.139034	ID=fig|6666666.453076.peg.3054;Name=Proposed lipoate regulatory protein YbeD
peg.811		1.06583	0.170862	ID=fig|6666666.453076.peg.811;Name=Signal recognition particle receptor FtsY
peg.723		1.06456	0.0468487	ID=fig|6666666.453076.peg.723;Name=Muconate cycloisomerase (EC 5.5.1.1);Ontology_term=KEGG_ENZYME:5.5.1.1
peg.3043		1.06322	0.212814	ID=fig|6666666.453076.peg.3043;Name=Succinate dehydrogenase iron-sulfur protein (EC 1.3.5.1);Ontology_term=KEGG_ENZYME:1.3.5.1
peg.392		1.0623	0.0230601	ID=fig|6666666.453076.peg.392;Name=Chromosome (plasmid) partitioning protein ParB
peg.3514		1.06183	0.478188	ID=fig|6666666.453076.peg.3514;Name=RidA/YER057c/UK114 superfamily%2C group 2%2C YoaB-like protein
peg.3202		1.05949	0.146902	ID=fig|6666666.453076.peg.3202;Name=Acetyl-coenzyme A carboxyl transferase beta chain (EC 6.4.1.2);Ontology_term=KEGG_ENZYME:6.4.1.2
peg.1173	csuC	1.05545	0.0253869	ID=fig|6666666.453076.peg.1173;Name=Sigma-fimbriae chaperone protein
peg.681		1.05471	0.0673273	ID=fig|6666666.453076.peg.681;Name=putative 2-pyrone-4%2C6-dicarboxylic acid hydrolase
peg.2090		1.05467	0.231665	ID=fig|6666666.453076.peg.2090;Name=Lipopolysaccharide export system protein LptA
peg.1739		1.05432	0.779336	ID=fig|6666666.453076.peg.1739;Name=hypothetical protein
peg.2630		1.05391	0.11469	ID=fig|6666666.453076.peg.2630;Name=6%2C7-dimethyl-8-ribityllumazine synthase (EC 2.5.1.78);Ontology_term=KEGG_ENZYME:2.5.1.78
peg.128		1.05174	0.0274972	ID=fig|6666666.453076.peg.128;Name=Uncharacterized protein ImpH/VasB
peg.452		1.0493	0.124782	ID=fig|6666666.453076.peg.452;Name=Cysteine desulfurase (EC 2.8.1.7) > IscS;Ontology_term=KEGG_ENZYME:2.8.1.7
peg.1167		1.04852	0.691901	ID=fig|6666666.453076.peg.1167;Name=Metal-dependent phosphohydrolase%2C HD subdomain
peg.862		1.04784	0.0136269	ID=fig|6666666.453076.peg.862;Name=Uridine monophosphate kinase (EC 2.7.4.22);Ontology_term=KEGG_ENZYME:2.7.4.22
peg.2309		1.04769	0.0261774	ID=fig|6666666.453076.peg.2309;Name=Phospholipid ABC transporter ATP-binding protein MlaF
peg.2272		1.04673	0.00477582	ID=fig|6666666.453076.peg.2272;Name=SSU ribosomal protein S8p (S15Ae)
peg.1566		1.04461	0.042159	ID=fig|6666666.453076.peg.1566;Name=Phosphoribosylformylglycinamidine synthase%2C synthetase subunit (EC 6.3.5.3) / Phosphoribosylformylglycinamidine synthase%2C glutamine amidotransferase subunit (EC 6.3.5.3);Ontology_term=KEGG_ENZYME:6.3.5.3,KEGG_ENZYME:6.3.5.3
peg.1208		1.04393	0.503908	ID=fig|6666666.453076.peg.1208;Name=SSU ribosomal protein S21p
peg.3437		1.04244	0.0165877	ID=fig|6666666.453076.peg.3437;Name=SSU ribosomal protein S12p (S23e)
peg.3539		1.04011	0.790389	ID=fig|6666666.453076.peg.3539;Name=hypothetical protein
peg.3448		1.03968	0.0687631	ID=fig|6666666.453076.peg.3448;Name=TonB-dependent receptor
peg.784		1.03952	0.272457	ID=fig|6666666.453076.peg.784;Name=2-keto-3-deoxy-D-arabino-heptulosonate-7-phosphate synthase I alpha (EC 2.5.1.54);Ontology_term=KEGG_ENZYME:2.5.1.54
peg.3174		1.03717	0.167363	ID=fig|6666666.453076.peg.3174;Name=hypothetical protein
peg.3182		1.03616	0.158131	ID=fig|6666666.453076.peg.3182;Name=Glucose dehydrogenase%2C PQQ-dependent (EC 1.1.5.2);Ontology_term=KEGG_ENZYME:1.1.5.2
peg.1019		1.03222	0.0214376	ID=fig|6666666.453076.peg.1019;Name=Small-conductance mechanosensitive channel
peg.3442		1.03143	0.221129	ID=fig|6666666.453076.peg.3442;Name=hypothetical protein
peg.1469		1.03096	0.137284	ID=fig|6666666.453076.peg.1469;Name=L-2%2C4-diaminobutyrate decarboxylase (EC 4.1.1.86);Ontology_term=KEGG_ENZYME:4.1.1.86
peg.1376		1.03085	0.147043	ID=fig|6666666.453076.peg.1376;Name=Glutamine synthetase type I (EC 6.3.1.2);Ontology_term=KEGG_ENZYME:6.3.1.2
peg.1131		1.03055	0.158667	ID=fig|6666666.453076.peg.1131;Name=Methionine ABC transporter ATP-binding protein
peg.1526		1.02921	0.0616796	ID=fig|6666666.453076.peg.1526;Name=Aspartate aminotransferase (EC 2.6.1.1);Ontology_term=KEGG_ENZYME:2.6.1.1
peg.848		1.02858	0.087556	ID=fig|6666666.453076.peg.848;Name=Ribosome-associated heat shock protein implicated in the recycling of the 50S subunit (S4 paralog)
peg.3074		1.02754	0.120013	ID=fig|6666666.453076.peg.3074;Name=Efflux transport system%2C outer membrane factor (OMF) lipoprotein
peg.3703		1.02702	0.0307323	ID=fig|6666666.453076.peg.3703;Name=Phosphomannomutase (EC 5.4.2.8);Ontology_term=KEGG_ENZYME:5.4.2.8
peg.1201		1.02519	0.810961	ID=fig|6666666.453076.peg.1201;Name=Large exoproteins involved in heme utilization or adhesion
peg.2993		1.02475	0.0655777	ID=fig|6666666.453076.peg.2993;Name=Phosphocarrier protein%2C nitrogen regulation associated
peg.1291		1.02323	0.799172	ID=fig|6666666.453076.peg.1291;Name=FIG00352571: hypothetical protein
peg.558		1.02299	0.199683	ID=fig|6666666.453076.peg.558;Name=FIG00352393: hypothetical protein
peg.1678		1.02074	0.0100739	ID=fig|6666666.453076.peg.1678;Name=Carbamoyl-phosphate synthase large chain (EC 6.3.5.5);Ontology_term=KEGG_ENZYME:6.3.5.5
peg.1241		1.01949	0.138778	ID=fig|6666666.453076.peg.1241;Name=Anthranilate phosphoribosyltransferase like (EC 2.4.2.18);Ontology_term=KEGG_ENZYME:2.4.2.18
peg.3396		1.01942	0.604967	ID=fig|6666666.453076.peg.3396;Name=LSU ribosomal protein L32p @ LSU ribosomal protein L32p%2C zinc-independent
peg.380		1.01879	0.0331433	ID=fig|6666666.453076.peg.380;Name=hypothetical protein
peg.2101		1.01872	0.223234	ID=fig|6666666.453076.peg.2101;Name=hypothetical protein
peg.1917		1.01648	0.803869	ID=fig|6666666.453076.peg.1917;Name=hypothetical protein
peg.3580		1.01525	0.0987935	ID=fig|6666666.453076.peg.3580;Name=Outer membrane low permeability porin%2C OprD family
peg.2589		1.01477	0.781747	ID=fig|6666666.453076.peg.2589;Name=hypothetical protein
peg.2091		1.01127	0.124643	ID=fig|6666666.453076.peg.2091;Name=Lipopolysaccharide ABC transporter%2C ATP-binding protein LptB
peg.3265		1.00945	0.0880271	ID=fig|6666666.453076.peg.3265;Name=RNA polymerase sigma-54 factor RpoN
peg.1471		1.00683	0.113299	ID=fig|6666666.453076.peg.1471;Name=probable periplasmic protein NMA1059
peg.1366		1.00342	0.139034	ID=fig|6666666.453076.peg.1366;Name=NADP-dependent malic enzyme (EC 1.1.1.40);Ontology_term=KEGG_ENZYME:1.1.1.40
peg.3665		1.00119	0.211897	ID=fig|6666666.453076.peg.3665;Name=Short chain dehydrogenase family protein
peg.196		1.00057	0.339694	ID=fig|6666666.453076.peg.196;Name=Methylcrotonyl-CoA carboxylase carboxyl transferase subunit (EC 6.4.1.4);Ontology_term=KEGG_ENZYME:6.4.1.4
peg.512		0.997565	0.0199447	ID=fig|6666666.453076.peg.512;Name=Recombination protein RecR
peg.3341		0.99707	0.0307323	ID=fig|6666666.453076.peg.3341;Name=NADH-ubiquinone oxidoreductase chain M (EC 1.6.5.3);Ontology_term=KEGG_ENZYME:1.6.5.3
peg.2709		0.994589	0.0773955	ID=fig|6666666.453076.peg.2709;Name=LSU ribosomal protein L1p (L10Ae)
peg.2260		0.994043	0.152326	ID=fig|6666666.453076.peg.2260;Name=LSU ribosomal protein L17p
peg.3336		0.992414	0.0604662	ID=fig|6666666.453076.peg.3336;Name=NADH-ubiquinone oxidoreductase chain H (EC 1.6.5.3);Ontology_term=KEGG_ENZYME:1.6.5.3
peg.1834		0.991958	0.133561	ID=fig|6666666.453076.peg.1834;Name=Hydrogen peroxide-inducible genes activator > OxyR
peg.739		0.99112	0.312841	ID=fig|6666666.453076.peg.739;Name=Succinyl-CoA synthetase%2C alpha subunit
peg.2427		0.98509	0.132925	ID=fig|6666666.453076.peg.2427;Name=Energy-dependent translational throttle protein EttA
peg.1557		0.984427	0.536223	ID=fig|6666666.453076.peg.1557;Name=hypothetical protein
peg.2261		0.98338	0.149253	ID=fig|6666666.453076.peg.2261;Name=DNA-directed RNA polymerase alpha subunit (EC 2.7.7.6);Ontology_term=KEGG_ENZYME:2.7.7.6
peg.385		0.981041	0.299809	ID=fig|6666666.453076.peg.385;Name=Fructose-bisphosphate aldolase class II (EC 4.1.2.13);Ontology_term=KEGG_ENZYME:4.1.2.13
peg.2208		0.9787	0.815502	ID=fig|6666666.453076.peg.2208;Name=ATP/GTP-binding protein
peg.3489		0.978277	0.0448384	ID=fig|6666666.453076.peg.3489;Name=FIG00350689: hypothetical protein
peg.1497		0.977987	0.123386	ID=fig|6666666.453076.peg.1497;Name=Isocitrate dehydrogenase [NADP] (EC 1.1.1.42)%3B Monomeric isocitrate dehydrogenase [NADP] (EC 1.1.1.42);Ontology_term=KEGG_ENZYME:1.1.1.42,KEGG_ENZYME:1.1.1.42
peg.2302		0.97378	0.1106	ID=fig|6666666.453076.peg.2302;Name=Nudix hydrolase family protein PA3470
peg.995		0.973605	0.0272387	ID=fig|6666666.453076.peg.995;Name=3-hydroxyacyl-CoA dehydrogenase (EC 1.1.1.35)%2C FabG4;Ontology_term=KEGG_ENZYME:1.1.1.35
peg.409		0.972091	0.180389	ID=fig|6666666.453076.peg.409;Name=tRNA-specific adenosine-34 deaminase (EC 3.5.4.33);Ontology_term=KEGG_ENZYME:3.5.4.33
peg.662		0.969017	0.8125	ID=fig|6666666.453076.peg.662;Name=hypothetical protein
peg.2327		0.966885	0.0871976	ID=fig|6666666.453076.peg.2327;Name=Glycyl-tRNA synthetase beta chain (EC 6.1.1.14);Ontology_term=KEGG_ENZYME:6.1.1.14
peg.3121		0.965809	0.0174692	ID=fig|6666666.453076.peg.3121;Name=Aspartyl-tRNA(Asn) amidotransferase subunit B (EC 6.3.5.6) @ Glutamyl-tRNA(Gln) amidotransferase subunit B (EC 6.3.5.7);Ontology_term=KEGG_ENZYME:6.3.5.6,KEGG_ENZYME:6.3.5.7
peg.2620		0.965282	0.00739954	ID=fig|6666666.453076.peg.2620;Name=Secretory lipase precursor
peg.1011		0.963662	0.52715	ID=fig|6666666.453076.peg.1011;Name=hypothetical protein
peg.501		0.963532	0.274152	ID=fig|6666666.453076.peg.501;Name=hypothetical protein
peg.2277		0.963226	0.340271	ID=fig|6666666.453076.peg.2277;Name=SSU ribosomal protein S17p (S11e)
peg.3080		0.962784	0.00735004	ID=fig|6666666.453076.peg.3080;Name=Valyl-tRNA synthetase (EC 6.1.1.9);Ontology_term=KEGG_ENZYME:6.1.1.9
peg.263		0.961925	0.197638	ID=fig|6666666.453076.peg.263;Name=Cytochrome d ubiquinol oxidase subunit II (EC 1.10.3.-);Ontology_term=KEGG_ENZYME:1.10.3.-
peg.1563		0.961182	0.229893	ID=fig|6666666.453076.peg.1563;Name=Bsu YqfO NIF3/CutA domain
peg.1339		0.960364	0.149865	ID=fig|6666666.453076.peg.1339;Name=Uncharacterized ABC transporter inner membrane permease YadH
peg.3680		0.960174	0.133561	ID=fig|6666666.453076.peg.3680;Name=Peptidylprolyl isomerase%2C FKBP-type (EC 5.2.1.8) / Macrophage infectivity potentiator;Ontology_term=KEGG_ENZYME:5.2.1.8
peg.3277		0.960125	0.515038	ID=fig|6666666.453076.peg.3277;Name=FilE
peg.470	bfnF	0.960037	0.0874471	ID=fig|6666666.453076.peg.470;Name=Atr protein
peg.439		0.959721	0.0136269	ID=fig|6666666.453076.peg.439;Name=Oxidoreductase
peg.2071		0.959399	0.158791	ID=fig|6666666.453076.peg.2071;Name=Lysozyme (N-acetylmuramidase) family%2C (EC 3.2.1.17);Ontology_term=KEGG_ENZYME:3.2.1.17
peg.2598		0.95917	0.80292	ID=fig|6666666.453076.peg.2598;Name=hypothetical protein
peg.357		0.958124	0.0997601	ID=fig|6666666.453076.peg.357;Name=S-adenosylmethionine synthetase (EC 2.5.1.6);Ontology_term=KEGG_ENZYME:2.5.1.6
peg.2858		0.957975	0.0326007	ID=fig|6666666.453076.peg.2858;Name=Bifunctional protein: zinc-containing alcohol dehydrogenase%3B quinone oxidoreductase ( NADPH:quinone reductase) (EC 1.1.1.-)%3B Similar to arginate lyase;Ontology_term=KEGG_ENZYME:1.1.1.-
peg.3606		0.95743	0.087556	ID=fig|6666666.453076.peg.3606;Name=Threonine synthase (EC 4.2.3.1);Ontology_term=KEGG_ENZYME:4.2.3.1
peg.388		0.955906	0.0190936	ID=fig|6666666.453076.peg.388;Name=Phosphotransferase involved in threonylcarbamoyladenosine t(6)A37 formation in tRNA
peg.950		0.954714	0.807863	ID=fig|6666666.453076.peg.950;Name=hypothetical protein
peg.1214		0.95458	0.00735004	ID=fig|6666666.453076.peg.1214;Name=Amidophosphoribosyltransferase (EC 2.4.2.14);Ontology_term=KEGG_ENZYME:2.4.2.14
peg.3053		0.952779	0.364723	ID=fig|6666666.453076.peg.3053;Name=RNA polymerase sigma factor RpoD
peg.3642		0.95276	0.0723331	ID=fig|6666666.453076.peg.3642;Name=Glycine dehydrogenase [decarboxylating] (glycine cleavage system P protein) (EC 1.4.4.2);Ontology_term=KEGG_ENZYME:1.4.4.2
peg.3315		0.952173	0.150737	ID=fig|6666666.453076.peg.3315;Name=NADH-FMN oxidoreductase
peg.3268		0.950845	0.0798835	ID=fig|6666666.453076.peg.3268;Name=UDP-N-acetylglucosamine 1-carboxyvinyltransferase (EC 2.5.1.7);Ontology_term=KEGG_ENZYME:2.5.1.7
peg.3342		0.949908	0.0434115	ID=fig|6666666.453076.peg.3342;Name=NADH-ubiquinone oxidoreductase chain N (EC 1.6.5.3);Ontology_term=KEGG_ENZYME:1.6.5.3
peg.3530		0.948938	0.808755	ID=fig|6666666.453076.peg.3530;Name=FIG00352080: hypothetical protein
peg.1089		0.946749	0.23286	ID=fig|6666666.453076.peg.1089;Name=Acyl-CoA dehydrogenase%2C short-chain specific (EC 1.3.8.1);Ontology_term=KEGG_ENZYME:1.3.8.1
peg.1226		0.945123	0.0786525	ID=fig|6666666.453076.peg.1226;Name=RNA polymerase sigma factor RpoH
peg.877		0.944019	0.216616	ID=fig|6666666.453076.peg.877;Name=UDP-glucose 4-epimerase (EC 5.1.3.2);Ontology_term=KEGG_ENZYME:5.1.3.2
peg.3652		0.943718	0.0537684	ID=fig|6666666.453076.peg.3652;Name=Isoleucyl-tRNA synthetase (EC 6.1.1.5);Ontology_term=KEGG_ENZYME:6.1.1.5
peg.868		0.939546	0.0769611	ID=fig|6666666.453076.peg.868;Name=Ornithine carbamoyltransferase (EC 2.1.3.3);Ontology_term=KEGG_ENZYME:2.1.3.3
peg.10		0.93681	0.0786525	ID=fig|6666666.453076.peg.10;Name=Peptidyl-prolyl cis-trans isomerase PpiA precursor (EC 5.2.1.8);Ontology_term=KEGG_ENZYME:5.2.1.8
peg.966		0.934908	0.823447	ID=fig|6666666.453076.peg.966;Name=hypothetical protein
peg.1556		0.934542	0.277389	ID=fig|6666666.453076.peg.1556;Name=7-cyano-7-deazaguanine synthase (EC 6.3.4.20);Ontology_term=KEGG_ENZYME:6.3.4.20
peg.1487		0.934262	0.0210703	ID=fig|6666666.453076.peg.1487;Name=Zinc protease
peg.1866		0.933361	0.133307	ID=fig|6666666.453076.peg.1866;Name=Adenylate kinase (EC 2.7.4.3);Ontology_term=KEGG_ENZYME:2.7.4.3
peg.874		0.933266	0.160579	ID=fig|6666666.453076.peg.874;Name=hypothetical protein
peg.400		0.933039	0.0762438	ID=fig|6666666.453076.peg.400;Name=Uncharacterized metal-dependent hydrolase YcfH
peg.2922		0.932663	0.271589	ID=fig|6666666.453076.peg.2922;Name=Nucleoside diphosphate kinase (EC 2.7.4.6);Ontology_term=KEGG_ENZYME:2.7.4.6
peg.443		0.929695	0.104533	ID=fig|6666666.453076.peg.443;Name=hypothetical protein
peg.386		0.929006	0.304361	ID=fig|6666666.453076.peg.386;Name=Periplasmic chaperone and peptidyl-prolyl cis-trans isomerase of outer membrane proteins SurA (EC 5.2.1.8);Ontology_term=KEGG_ENZYME:5.2.1.8
peg.2010		0.927777	0.042159	ID=fig|6666666.453076.peg.2010;Name=Adenosine deaminase (EC 3.5.4.4);Ontology_term=KEGG_ENZYME:3.5.4.4
peg.1154		0.927507	0.825332	ID=fig|6666666.453076.peg.1154;Name=Heavy metal sensor histidine kinase
peg.1921		0.927077	0.816988	ID=fig|6666666.453076.peg.1921;Name=Putative permease
peg.3064		0.926973	0.0256658	ID=fig|6666666.453076.peg.3064;Name=Seryl-tRNA synthetase (EC 6.1.1.11);Ontology_term=KEGG_ENZYME:6.1.1.11
peg.1920		0.925423	0.82472	ID=fig|6666666.453076.peg.1920;Name=Transcriptional regulator%2C LysR family
peg.1227		0.925061	0.171697	ID=fig|6666666.453076.peg.1227;Name=FIG00018398: hypothetical regulator
peg.1035		0.924569	0.042596	ID=fig|6666666.453076.peg.1035;Name=Hydroxyethylthiazole kinase (EC 2.7.1.50);Ontology_term=KEGG_ENZYME:2.7.1.50
peg.500		0.920439	0.31669	ID=fig|6666666.453076.peg.500;Name=Bis(5'-nucleosyl)-tetraphosphatase (asymmetrical) (EC 3.6.1.17);Ontology_term=KEGG_ENZYME:3.6.1.17
peg.2142		0.918896	0.501275	ID=fig|6666666.453076.peg.2142;Name=Rhs-family protein
peg.3382		0.916272	0.095499	ID=fig|6666666.453076.peg.3382;Name=Membrane protein mosC
peg.1228		0.912773	0.0883839	ID=fig|6666666.453076.peg.1228;Name=Sulfur carrier protein ThiS
peg.474	bfnJ	0.91229	0.0364033	ID=fig|6666666.453076.peg.474;Name=putative iron-regulated membrane protein
peg.420		0.911875	0.522592	ID=fig|6666666.453076.peg.420;Name=Malate synthase G (EC 2.3.3.9);Ontology_term=KEGG_ENZYME:2.3.3.9
peg.397		0.910523	0.091788	ID=fig|6666666.453076.peg.397;Name=3-deoxy-manno-octulosonate cytidylyltransferase (EC 2.7.7.38);Ontology_term=KEGG_ENZYME:2.7.7.38
peg.592		0.90942	0.136413	ID=fig|6666666.453076.peg.592;Name=Coenzyme PQQ synthesis protein D
peg.1508		0.906536	0.0473631	ID=fig|6666666.453076.peg.1508;Name=UDP-N-acetylglucosamine 2-epimerase (EC 5.1.3.14);Ontology_term=KEGG_ENZYME:5.1.3.14
peg.2921		0.904173	0.216616	ID=fig|6666666.453076.peg.2921;Name=Protein IscX%2C believed to be involved in assembly of Fe-S clusters
peg.2877		0.903751	0.421961	ID=fig|6666666.453076.peg.2877;Name=Biopolymer transport protein ExbD/TolR
peg.3026		0.901081	0.00848327	ID=fig|6666666.453076.peg.3026;Name=FIG003879: Uncharacterized subgroup of the nitrilase superfamily
peg.1564		0.900982	0.2674	ID=fig|6666666.453076.peg.1564;Name=FIG00352577: hypothetical protein
peg.438		0.898605	0.531906	ID=fig|6666666.453076.peg.438;Name=SSU ribosomal protein S20p
peg.1936		0.897308	0.832156	ID=fig|6666666.453076.peg.1936;Name=hypothetical protein
peg.703		0.895695	0.833152	ID=fig|6666666.453076.peg.703;Name=Transcriptional regulator%2C LysR family
peg.1466		0.894971	0.516055	ID=fig|6666666.453076.peg.1466;Name=Pyruvate decarboxylase (EC 4.1.1.1)%3B Indole-3-pyruvate decarboxylase (EC 4.1.1.74);Ontology_term=KEGG_ENZYME:4.1.1.1,KEGG_ENZYME:4.1.1.74
peg.1222		0.894281	0.561889	ID=fig|6666666.453076.peg.1222;Name=hypothetical protein%3B putative signal peptide
peg.214		0.894272	0.34276	ID=fig|6666666.453076.peg.214;Name=3-oxoacyl-[acyl-carrier protein] reductase (EC 1.1.1.100);Ontology_term=KEGG_ENZYME:1.1.1.100
peg.2372		0.893084	0.318691	ID=fig|6666666.453076.peg.2372;Name=SSU ribosomal protein S16p
peg.2165		0.892354	0.814952	ID=fig|6666666.453076.peg.2165;Name=hypothetical protein
peg.2849		0.891776	0.0470626	ID=fig|6666666.453076.peg.2849;Name=Aspartate-semialdehyde dehydrogenase (EC 1.2.1.11);Ontology_term=KEGG_ENZYME:1.2.1.11
peg.971		0.891748	0.798867	ID=fig|6666666.453076.peg.971;Name=FIG00352351: hypothetical protein
peg.520		0.891244	0.209605	ID=fig|6666666.453076.peg.520;Name=hypothetical protein
peg.2895		0.886285	0.110683	ID=fig|6666666.453076.peg.2895;Name=Methionine biosynthesis protein MetW
peg.3324		0.886253	0.215873	ID=fig|6666666.453076.peg.3324;Name=FIG00351687: hypothetical protein
peg.3366		0.884351	0.578929	ID=fig|6666666.453076.peg.3366;Name=hypothetical protein
peg.1481		0.883591	0.0496674	ID=fig|6666666.453076.peg.1481;Name=Glutamate-1-semialdehyde 2%2C1-aminomutase (EC 5.4.3.8);Ontology_term=KEGG_ENZYME:5.4.3.8
peg.1084		0.883529	0.164669	ID=fig|6666666.453076.peg.1084;Name=Dihydroneopterin aldolase (EC 4.1.2.25);Ontology_term=KEGG_ENZYME:4.1.2.25
peg.3710		0.883244	0.209605	ID=fig|6666666.453076.peg.3710;Name=Methylisocitrate lyase (EC 4.1.3.30);Ontology_term=KEGG_ENZYME:4.1.3.30
peg.2073		0.8788	0.566044	ID=fig|6666666.453076.peg.2073;Name=Cold shock protein of CSP family
peg.346		0.877583	0.327046	ID=fig|6666666.453076.peg.346;Name=Biotin synthase (EC 2.8.1.6);Ontology_term=KEGG_ENZYME:2.8.1.6
peg.1661		0.876932	0.2674	ID=fig|6666666.453076.peg.1661;Name=Phosphoenolpyruvate carboxykinase [GTP] (EC 4.1.1.32);Ontology_term=KEGG_ENZYME:4.1.1.32
peg.2127		0.875294	0.21383	ID=fig|6666666.453076.peg.2127;Name=hypothetical protein
peg.411		0.875222	0.292449	ID=fig|6666666.453076.peg.411;Name=Cytidylate kinase (EC 2.7.4.25);Ontology_term=KEGG_ENZYME:2.7.4.25
peg.30		0.873734	0.0454357	ID=fig|6666666.453076.peg.30;Name=Alkaline induced inner membrane protein Alx
peg.1397	basH	0.872877	0.62472	ID=fig|6666666.453076.peg.1397;Name=Putative thioesterase
peg.359		0.871623	0.0863145	ID=fig|6666666.453076.peg.359;Name=Transketolase (EC 2.2.1.1);Ontology_term=KEGG_ENZYME:2.2.1.1
peg.414		0.863784	0.575304	ID=fig|6666666.453076.peg.414;Name=hypothetical protein
peg.866		0.861856	0.0743003	ID=fig|6666666.453076.peg.866;Name=Nitrogen regulation protein NR(I)%2C GlnG (NtrC)
peg.3373		0.861233	0.311372	ID=fig|6666666.453076.peg.3373;Name=Signal recognition particle protein Ffh
peg.976		0.860522	0.841545	ID=fig|6666666.453076.peg.976;Name=Phage integrase
peg.1954		0.860243	0.840514	ID=fig|6666666.453076.peg.1954;Name=hypothetical protein
peg.3047		0.855813	0.444347	ID=fig|6666666.453076.peg.3047;Name=Citrate synthase (si) (EC 2.3.3.1);Ontology_term=KEGG_ENZYME:2.3.3.1
peg.3162		0.853168	0.296759	ID=fig|6666666.453076.peg.3162;Name=FMN oxidoreductase
peg.2265		0.852937	0.0744043	ID=fig|6666666.453076.peg.2265;Name=LSU ribosomal protein L36p @ LSU ribosomal protein L36p%2C zinc-dependent
peg.1451		0.85077	0.132297	ID=fig|6666666.453076.peg.1451;Name=hypothetical protein
peg.374		0.848599	0.133561	ID=fig|6666666.453076.peg.374;Name=Efflux ABC transporter%2C permease/ATP-binding protein Atu2242
peg.904		0.848447	0.844113	ID=fig|6666666.453076.peg.904;Name=hypothetical protein
peg.129		0.844715	0.0687631	ID=fig|6666666.453076.peg.129;Name=FIG00350534: hypothetical protein
peg.1648		0.844147	0.509488	ID=fig|6666666.453076.peg.1648;Name=hypothetical protein
peg.447		0.844115	0.077649	ID=fig|6666666.453076.peg.447;Name=Ferredoxin%2C 2Fe-2S
peg.2238		0.843497	0.231665	ID=fig|6666666.453076.peg.2238;Name=Xanthine phosphoribosyltransferase (EC 2.4.2.22);Ontology_term=KEGG_ENZYME:2.4.2.22
peg.395		0.84163	0.09743	ID=fig|6666666.453076.peg.395;Name=Lipid A export permease/ATP-binding protein MsbA
peg.2103		0.840133	0.820599	ID=fig|6666666.453076.peg.2103;Name=Transcriptional regulator%2C AcrR family
peg.2079		0.839505	0.126043	ID=fig|6666666.453076.peg.2079;Name=NAD+--asparagine ADP-ribosyltransferase
peg.3184		0.839135	0.278059	ID=fig|6666666.453076.peg.3184;Name=Carbohydrate-selective porin OprB
peg.1746		0.83659	0.84623	ID=fig|6666666.453076.peg.1746;Name=hypothetical protein
peg.3338		0.836492	0.243137	ID=fig|6666666.453076.peg.3338;Name=NADH-ubiquinone oxidoreductase chain J (EC 1.6.5.3);Ontology_term=KEGG_ENZYME:1.6.5.3
peg.1484		0.834664	0.19871	ID=fig|6666666.453076.peg.1484;Name=Adenylate cyclase (EC 4.6.1.1);Ontology_term=KEGG_ENZYME:4.6.1.1
peg.2634		0.826524	0.0226599	ID=fig|6666666.453076.peg.2634;Name=N-acetylglucosamine-1-phosphate uridyltransferase (EC 2.7.7.23) / Glucosamine-1-phosphate N-acetyltransferase (EC 2.3.1.157);Ontology_term=KEGG_ENZYME:2.7.7.23,KEGG_ENZYME:2.3.1.157
peg.1362		0.825992	0.0189981	ID=fig|6666666.453076.peg.1362;Name=Adenosylhomocysteinase (EC 3.3.1.1);Ontology_term=KEGG_ENZYME:3.3.1.1
peg.60		0.824777	0.138977	ID=fig|6666666.453076.peg.60;Name=Tyrosyl-tRNA synthetase (EC 6.1.1.1);Ontology_term=KEGG_ENZYME:6.1.1.1
peg.3604		0.822796	0.113267	ID=fig|6666666.453076.peg.3604;Name=BarA-associated response regulator UvrY ( GacA SirA)
peg.3459		0.822535	0.344674	ID=fig|6666666.453076.peg.3459;Name=hypothetical protein
peg.3014		0.82251	0.0359343	ID=fig|6666666.453076.peg.3014;Name=Acetyl-coenzyme A carboxyl transferase alpha chain (EC 6.4.1.2);Ontology_term=KEGG_ENZYME:6.4.1.2
peg.1555		0.822058	0.111318	ID=fig|6666666.453076.peg.1555;Name=7-carboxy-7-deazaguanine synthase (EC 4.3.99.3);Ontology_term=KEGG_ENZYME:4.3.99.3
peg.3269		0.821251	0.157222	ID=fig|6666666.453076.peg.3269;Name=ATP phosphoribosyltransferase (EC 2.4.2.17) > HisGs;Ontology_term=KEGG_ENZYME:2.4.2.17
peg.836		0.820691	0.509046	ID=fig|6666666.453076.peg.836;Name=hypothetical protein
peg.2266		0.81831	0.030412	ID=fig|6666666.453076.peg.2266;Name=Protein translocase subunit SecY
peg.1928		0.815827	0.848168	ID=fig|6666666.453076.peg.1928;Name=hypothetical protein
peg.2622		0.814276	0.075365	ID=fig|6666666.453076.peg.2622;Name=Thiosulfate sulfurtransferase%2C rhodanese (EC 2.8.1.1);Ontology_term=KEGG_ENZYME:2.8.1.1
peg.1495		0.814164	0.0324597	ID=fig|6666666.453076.peg.1495;Name=Isocitrate dehydrogenase [NADP] (EC 1.1.1.42);Ontology_term=KEGG_ENZYME:1.1.1.42
peg.153	paaZ	0.813665	0.373672	ID=fig|6666666.453076.peg.153;Name=3-oxo-5%2C6-dehydrosuberyl-CoA semialdehyde dehydrogenase (EC 1.2.1.91) / 2-oxepin-2(3H)-ylideneacetyl-CoA hydrolase (EC 3.3.2.12);Ontology_term=KEGG_ENZYME:1.2.1.91,KEGG_ENZYME:3.3.2.12
peg.46		0.81288	0.618028	ID=fig|6666666.453076.peg.46;Name=LSU ribosomal protein L34p
peg.3233		0.812546	0.845663	ID=fig|6666666.453076.peg.3233;Name=hypothetical protein
peg.1410	bauE	0.811963	0.717808	ID=fig|6666666.453076.peg.1410;Name=Iron transport protein
peg.3553		0.809251	0.526927	ID=fig|6666666.453076.peg.3553;Name=Glycine dehydrogenase [decarboxylating] (glycine cleavage system P protein) (EC 1.4.4.2);Ontology_term=KEGG_ENZYME:1.4.4.2
peg.123		0.808282	0.147539	ID=fig|6666666.453076.peg.123;Name=Uncharacterized protein ImpB
peg.1535		0.803867	0.261034	ID=fig|6666666.453076.peg.1535;Name=GTP-binding protein Era
peg.1147		0.803008	0.836848	ID=fig|6666666.453076.peg.1147;Name=S-adenosyl-L-methionine dependent methyltransferase%2C similar to cyclopropane-fatty-acyl-phospholipid synthase
peg.854		0.801419	0.0473631	ID=fig|6666666.453076.peg.854;Name=UDP-3-O-[3-hydroxymyristoyl] glucosamine N-acyltransferase (EC 2.3.1.191);Ontology_term=KEGG_ENZYME:2.3.1.191
peg.1948		0.800716	0.826764	ID=fig|6666666.453076.peg.1948;Name=hypothetical protein
peg.401		0.80061	0.0794841	ID=fig|6666666.453076.peg.401;Name=Transcriptional regulator%2C AcrR family
peg.624		0.800434	0.85424	ID=fig|6666666.453076.peg.624;Name=hypothetical protein
peg.3073		0.799647	0.0786525	ID=fig|6666666.453076.peg.3073;Name=RND efflux system%2C inner membrane transporter
peg.603		0.79884	0.0209244	ID=fig|6666666.453076.peg.603;Name=S-(hydroxymethyl)glutathione dehydrogenase (EC 1.1.1.284);Ontology_term=KEGG_ENZYME:1.1.1.284
peg.2923		0.796264	0.396297	ID=fig|6666666.453076.peg.2923;Name=23S rRNA (adenine(2503)-C(2))-methyltransferase @ tRNA (adenine(37)-C(2))-methyltransferase (EC 2.1.1.192);Ontology_term=KEGG_ENZYME:2.1.1.192
peg.3504		0.79616	0.2998	ID=fig|6666666.453076.peg.3504;Name=Uncharacterized MFS-type transporter
peg.2089		0.791566	0.119647	ID=fig|6666666.453076.peg.2089;Name=Lipopolysaccharide export system protein LptC
peg.3516		0.791459	0.503124	ID=fig|6666666.453076.peg.3516;Name=D-amino acid dehydrogenase (EC 1.4.99.6);Ontology_term=KEGG_ENZYME:1.4.99.6
peg.1111		0.791341	0.0171637	ID=fig|6666666.453076.peg.1111;Name=Heme O synthase%2C protoheme IX farnesyltransferase (EC 2.5.1.-) COX10-CtaB;Ontology_term=KEGG_ENZYME:2.5.1.-
peg.3281		0.788238	0.0158296	ID=fig|6666666.453076.peg.3281;Name=Carbonic anhydrase%2C gamma class (EC 4.2.1.1);Ontology_term=KEGG_ENZYME:4.2.1.1
peg.3673		0.783198	0.0303259	ID=fig|6666666.453076.peg.3673;Name=Ribonuclease PH (EC 2.7.7.56);Ontology_term=KEGG_ENZYME:2.7.7.56
peg.389		0.78281	0.0377684	ID=fig|6666666.453076.peg.389;Name=Nucleotidyl transferase possibly involved in threonylcarbamoyladenosine formation
peg.2134		0.780811	0.849268	ID=fig|6666666.453076.peg.2134;Name=Rhs-family protein
peg.3260		0.780477	0.0684677	ID=fig|6666666.453076.peg.3260;Name=Thioredoxin 2
peg.2606		0.773022	0.853256	ID=fig|6666666.453076.peg.2606;Name=hypothetical protein
peg.2934		0.772119	0.13033	ID=fig|6666666.453076.peg.2934;Name=Rhodanese-related sulfurtransferase YibN
peg.1578		0.771157	0.0893039	ID=fig|6666666.453076.peg.1578;Name=Tol-Pal system beta propeller repeat protein TolB
peg.3576		0.769979	0.429093	ID=fig|6666666.453076.peg.3576;Name=Long-chain-fatty-acid--CoA ligase (EC 6.2.1.3);Ontology_term=KEGG_ENZYME:6.2.1.3
peg.1755		0.768768	0.85885	ID=fig|6666666.453076.peg.1755;Name=VgrG protein
peg.881		0.768225	0.200017	ID=fig|6666666.453076.peg.881;Name=tRNA 2-thiouridine synthesis protein TusE
peg.1220		0.767942	0.0665499	ID=fig|6666666.453076.peg.1220;Name=Glycerol-3-phosphate dehydrogenase [NAD(P)+] (EC 1.1.1.94);Ontology_term=KEGG_ENZYME:1.1.1.94
peg.2594		0.765687	0.518808	ID=fig|6666666.453076.peg.2594;Name=hypothetical protein
peg.172		0.765228	0.85631	ID=fig|6666666.453076.peg.172;Name=Response regulator of zinc sigma-54-dependent two-component system
peg.2129		0.760903	0.188801	ID=fig|6666666.453076.peg.2129;Name=Acetyltransferase%2C GNAT family
peg.413		0.760847	0.409823	ID=fig|6666666.453076.peg.413;Name=Integration host factor beta subunit
peg.521		0.760394	0.0286757	ID=fig|6666666.453076.peg.521;Name=Tryptophan synthase (indole-salvaging) (EC 4.2.1.122);Ontology_term=KEGG_ENZYME:4.2.1.122
peg.2361		0.759789	0.102095	ID=fig|6666666.453076.peg.2361;Name=D-3-phosphoglycerate dehydrogenase (EC 1.1.1.95);Ontology_term=KEGG_ENZYME:1.1.1.95
peg.2113		0.759	0.861841	ID=fig|6666666.453076.peg.2113;Name=Thiol:disulfide interchange protein DsbG precursor
peg.1940		0.758679	0.862487	ID=fig|6666666.453076.peg.1940;Name=hypothetical protein
peg.3235		0.758607	0.854118	ID=fig|6666666.453076.peg.3235;Name=Polysaccharide deacetylase
peg.2990		0.757851	0.0660079	ID=fig|6666666.453076.peg.2990;Name=3-methyl-2-oxobutanoate hydroxymethyltransferase (EC 2.1.2.11);Ontology_term=KEGG_ENZYME:2.1.2.11
peg.1242		0.756903	0.149865	ID=fig|6666666.453076.peg.1242;Name=hypothetical protein
peg.745		0.756054	0.189315	ID=fig|6666666.453076.peg.745;Name=Outer membrane low permeability porin%2C OprD family
peg.2961		0.754816	0.0825736	ID=fig|6666666.453076.peg.2961;Name=putative lipoprotein
peg.2147		0.754781	0.860179	ID=fig|6666666.453076.peg.2147;Name=hypothetical protein
peg.3120		0.753655	0.0823934	ID=fig|6666666.453076.peg.3120;Name=Aspartyl-tRNA(Asn) amidotransferase subunit A (EC 6.3.5.6) @ Glutamyl-tRNA(Gln) amidotransferase subunit A (EC 6.3.5.7);Ontology_term=KEGG_ENZYME:6.3.5.6,KEGG_ENZYME:6.3.5.7
peg.163	paaK	0.753067	0.220167	ID=fig|6666666.453076.peg.163;Name=Phenylacetate-coenzyme A ligase (EC 6.2.1.30);Ontology_term=KEGG_ENZYME:6.2.1.30
peg.423		0.752577	0.242025	ID=fig|6666666.453076.peg.423;Name=Biopolymer transport protein ExbD/TolR
peg.3445		0.751223	0.286863	ID=fig|6666666.453076.peg.3445;Name=Transcriptional regulator%2C AcrR family
peg.963		0.75105	0.658219	ID=fig|6666666.453076.peg.963;Name=hypothetical protein
peg.1452		0.75085	0.421127	ID=fig|6666666.453076.peg.1452;Name=D-alanyl-D-alanine carboxypeptidase (EC 3.4.16.4);Ontology_term=KEGG_ENZYME:3.4.16.4
peg.1918		0.750213	0.863843	ID=fig|6666666.453076.peg.1918;Name=RidA/YER057c/UK114 superfamily%2C group 2%2C YoaB-like protein
peg.2927		0.748314	0.127987	ID=fig|6666666.453076.peg.2927;Name=Histidyl-tRNA synthetase (EC 6.1.1.21);Ontology_term=KEGG_ENZYME:6.1.1.21
peg.2569		0.745658	0.0155148	ID=fig|6666666.453076.peg.2569;Name=Esterase (EC 3.1.1.-);Ontology_term=KEGG_ENZYME:3.1.1.-
peg.1042		0.743955	0.155607	ID=fig|6666666.453076.peg.1042;Name=Aldehyde dehydrogenase (EC 1.2.1.3);Ontology_term=KEGG_ENZYME:1.2.1.3
peg.2458		0.743499	0.865057	ID=fig|6666666.453076.peg.2458;Name=hypothetical protein
peg.2290		0.74216	0.0100739	ID=fig|6666666.453076.peg.2290;Name=Uncharacterized protein YjgR
peg.3327	bfmS	0.741239	0.11543	ID=fig|6666666.453076.peg.3327;Name=Sensory histidine kinase in two-component regulatory system with RstA
peg.1211		0.736361	0.156246	ID=fig|6666666.453076.peg.1211;Name=Glyoxylate reductase (EC 1.1.1.79) / Glyoxylate reductase (EC 1.1.1.26) / Hydroxypyruvate reductase (EC 1.1.1.81)%3B 2-ketoaldonate reductase%2C broad specificity (EC 1.1.1.215) (EC 1.1.1.-);Ontology_term=KEGG_ENZYME:1.1.1.79,KEGG_ENZYME:1.1.1.26,KEGG_ENZYME:1.1.1.81,KEGG_ENZYME:1.1.1.215,KEGG_ENZYME:1.1.1.-
peg.2661		0.736072	0.125811	ID=fig|6666666.453076.peg.2661;Name=Phosphoribosylaminoimidazole-succinocarboxamide synthase (EC 6.3.2.6);Ontology_term=KEGG_ENZYME:6.3.2.6
peg.1216		0.734901	0.0645199	ID=fig|6666666.453076.peg.1216;Name=Dihydroorotate dehydrogenase (quinone) (EC 1.3.5.2);Ontology_term=KEGG_ENZYME:1.3.5.2
peg.2979		0.733207	0.134088	ID=fig|6666666.453076.peg.2979;Name=Enoyl-CoA hydratase (EC 4.2.1.17);Ontology_term=KEGG_ENZYME:4.2.1.17
peg.371		0.731471	0.0553844	ID=fig|6666666.453076.peg.371;Name=Glycine cleavage system H protein
peg.1519		0.729916	0.366753	ID=fig|6666666.453076.peg.1519;Name=NADPH-dependent glyceraldehyde-3-phosphate dehydrogenase (EC 1.2.1.13);Ontology_term=KEGG_ENZYME:1.2.1.13
peg.1994		0.728918	0.0419696	ID=fig|6666666.453076.peg.1994;Name=Cholesterol oxidase (EC 1.1.3.6) @ Steroid Delta(5)->Delta(4)-isomerase (EC 5.3.3.1);Ontology_term=KEGG_ENZYME:1.1.3.6,KEGG_ENZYME:5.3.3.1
peg.1350		0.728899	0.575431	ID=fig|6666666.453076.peg.1350;Name=Translation elongation factor Ts
peg.1677		0.728791	0.0419127	ID=fig|6666666.453076.peg.1677;Name=Carbamoyl-phosphate synthase small chain (EC 6.3.5.5);Ontology_term=KEGG_ENZYME:6.3.5.5
peg.2278		0.727455	0.308675	ID=fig|6666666.453076.peg.2278;Name=LSU ribosomal protein L29p (L35e)
peg.303		0.726901	0.499317	ID=fig|6666666.453076.peg.303;Name=hypothetical protein
peg.2707		0.726643	0.283549	ID=fig|6666666.453076.peg.2707;Name=Transcription antitermination protein NusG
peg.2759		0.726555	0.164727	ID=fig|6666666.453076.peg.2759;Name=Transcription termination protein NusA
peg.2774		0.725765	0.359392	ID=fig|6666666.453076.peg.2774;Name=2-methoxy-6-polyprenyl-1%2C4-benzoquinol methylase (EC 2.1.1.201);Ontology_term=KEGG_ENZYME:2.1.1.201
peg.81		0.725324	0.656056	ID=fig|6666666.453076.peg.81;Name=SSU ribosomal protein S9p (S16e)
peg.2734		0.72501	0.867846	ID=fig|6666666.453076.peg.2734;Name=hypothetical protein
peg.2307		0.723024	0.293489	ID=fig|6666666.453076.peg.2307;Name=Phospholipid ABC transporter substrate-binding protein MlaD
peg.2925		0.719479	0.12481	ID=fig|6666666.453076.peg.2925;Name=FIG021952: putative membrane protein
peg.16		0.719266	0.156246	ID=fig|6666666.453076.peg.16;Name=Heat shock protein GrpE
peg.2403		0.717413	0.0718052	ID=fig|6666666.453076.peg.2403;Name=Multimodular transpeptidase-transglycosylase (EC 2.4.1.129) (EC 3.4.-.-);Ontology_term=KEGG_ENZYME:2.4.1.129,KEGG_ENZYME:3.4.-.-
peg.297		0.717363	0.241091	ID=fig|6666666.453076.peg.297;Name=Glutathione peroxidase (EC 1.11.1.9) @ Thioredoxin peroxidase (EC 1.11.1.15);Ontology_term=KEGG_ENZYME:1.11.1.9,KEGG_ENZYME:1.11.1.15
peg.2066		0.717293	0.0379541	ID=fig|6666666.453076.peg.2066;Name=Exodeoxyribonuclease VII large subunit (EC 3.1.11.6);Ontology_term=KEGG_ENZYME:3.1.11.6
peg.3050		0.715654	0.493068	ID=fig|6666666.453076.peg.3050;Name=hypothetical protein
peg.1130		0.715	0.523849	ID=fig|6666666.453076.peg.1130;Name=Methionine ABC transporter substrate-binding protein
peg.3463		0.714978	0.278736	ID=fig|6666666.453076.peg.3463;Name=ATP synthase alpha chain (EC 3.6.3.14);Ontology_term=KEGG_ENZYME:3.6.3.14
peg.1655		0.711282	0.342747	ID=fig|6666666.453076.peg.1655;Name=MBL-fold metallo-hydrolase superfamily
peg.1129		0.710816	0.120216	ID=fig|6666666.453076.peg.1129;Name=Phosphoribosylamine--glycine ligase (EC 6.3.4.13);Ontology_term=KEGG_ENZYME:6.3.4.13
peg.1953		0.708158	0.67089	ID=fig|6666666.453076.peg.1953;Name=hypothetical protein
peg.2370		0.707427	0.0209244	ID=fig|6666666.453076.peg.2370;Name=tRNA (guanine(37)-N(1))-methyltransferase (EC 2.1.1.228);Ontology_term=KEGG_ENZYME:2.1.1.228
peg.2477		0.706344	0.865956	ID=fig|6666666.453076.peg.2477;Name=hypothetical protein
peg.3241		0.70423	0.87294	ID=fig|6666666.453076.peg.3241;Name=FIG00350483: hypothetical protein
peg.1975		0.70246	0.479117	ID=fig|6666666.453076.peg.1975;Name=Permease of the drug/metabolite transporter (DMT) superfamily
peg.2521		0.701425	0.123002	ID=fig|6666666.453076.peg.2521;Name=High-affinity choline uptake protein BetT
peg.628		0.700946	0.34276	ID=fig|6666666.453076.peg.628;Name=hypothetical protein
peg.3095		0.698083	0.446947	ID=fig|6666666.453076.peg.3095;Name=Protein QmcA (possibly involved in integral membrane quality control)
peg.1223		0.698079	0.442733	ID=fig|6666666.453076.peg.1223;Name=ATP-dependent RNA helicase RhlB
peg.1132		0.697522	0.329398	ID=fig|6666666.453076.peg.1132;Name=Methionine ABC transporter permease protein
peg.1534		0.69576	0.798867	ID=fig|6666666.453076.peg.1534;Name=hypothetical protein
peg.50		0.695283	0.17489	ID=fig|6666666.453076.peg.50;Name=DNA gyrase subunit B (EC 5.99.1.3);Ontology_term=KEGG_ENZYME:5.99.1.3
peg.2899		0.695185	0.796263	ID=fig|6666666.453076.peg.2899;Name=Ferrichrome-iron receptor
peg.1369		0.69469	0.0929986	ID=fig|6666666.453076.peg.1369;Name=GTP cyclohydrolase 1 type 2 homolog YbgI
peg.2382		0.694182	0.638059	ID=fig|6666666.453076.peg.2382;Name=DNA-directed RNA polymerase omega subunit (EC 2.7.7.6);Ontology_term=KEGG_ENZYME:2.7.7.6
peg.599		0.694042	0.547607	ID=fig|6666666.453076.peg.599;Name=hypothetical protein
peg.2236		0.691746	0.230209	ID=fig|6666666.453076.peg.2236;Name=hypothetical protein
peg.1056		0.691701	0.243794	ID=fig|6666666.453076.peg.1056;Name=tRNA threonylcarbamoyladenosine biosynthesis protein TsaE
peg.2510		0.691452	0.247546	ID=fig|6666666.453076.peg.2510;Name=Single-stranded DNA-binding protein
peg.863		0.689484	0.191432	ID=fig|6666666.453076.peg.863;Name=Ribosomal protein S12p Asp88 (E. coli) methylthiotransferase (EC 2.8.4.4);Ontology_term=KEGG_ENZYME:2.8.4.4
peg.3449		0.688861	0.0519576	ID=fig|6666666.453076.peg.3449;Name=hypothetical protein
peg.212		0.688757	0.310302	ID=fig|6666666.453076.peg.212;Name=FIG00350446: hypothetical protein
peg.1086		0.688386	0.0379772	ID=fig|6666666.453076.peg.1086;Name=Molybdopterin-synthase adenylyltransferase (EC 2.7.7.80);Ontology_term=KEGG_ENZYME:2.7.7.80
peg.3711		0.68701	0.0550177	ID=fig|6666666.453076.peg.3711;Name=2-methylcitrate synthase (EC 2.3.3.5);Ontology_term=KEGG_ENZYME:2.3.3.5
peg.2491		0.686916	0.874012	ID=fig|6666666.453076.peg.2491;Name=hypothetical protein
peg.1623		0.686288	0.457916	ID=fig|6666666.453076.peg.1623;Name=hypothetical protein
peg.1085		0.686183	0.0276126	ID=fig|6666666.453076.peg.1085;Name=Uncharacterized ABC1 family protein A1S_2145
peg.2902		0.685225	0.129764	ID=fig|6666666.453076.peg.2902;Name=ATP-dependent Clp protease ATP-binding subunit ClpX
peg.2139		0.684896	0.862774	ID=fig|6666666.453076.peg.2139;Name=Rhs family protein
peg.45		0.684214	0.627549	ID=fig|6666666.453076.peg.45;Name=Ribonuclease P protein component (EC 3.1.26.5);Ontology_term=KEGG_ENZYME:3.1.26.5
peg.463		0.683244	0.299653	ID=fig|6666666.453076.peg.463;Name=hypothetical protein
peg.296		0.683045	0.195416	ID=fig|6666666.453076.peg.296;Name=Peptide-methionine (R)-S-oxide reductase MsrB (EC 1.8.4.12);Ontology_term=KEGG_ENZYME:1.8.4.12
peg.2087		0.682067	0.28032	ID=fig|6666666.453076.peg.2087;Name=D-arabinose 5-phosphate isomerase (EC 5.3.1.13);Ontology_term=KEGG_ENZYME:5.3.1.13
peg.2900		0.682051	0.400667	ID=fig|6666666.453076.peg.2900;Name=Cell division trigger factor (EC 5.2.1.8);Ontology_term=KEGG_ENZYME:5.2.1.8
peg.786		0.680623	0.134466	ID=fig|6666666.453076.peg.786;Name=ATP-dependent Clp protease ATP-binding subunit ClpA
peg.3259		0.678539	0.305137	ID=fig|6666666.453076.peg.3259;Name=Acyl-CoA thioesterase YciA%2C involved in membrane biogenesis
peg.1049		0.677946	0.209605	ID=fig|6666666.453076.peg.1049;Name=Peptidyl-prolyl cis-trans isomerase PpiB (EC 5.2.1.8);Ontology_term=KEGG_ENZYME:5.2.1.8
peg.5		0.677434	0.848411	ID=fig|6666666.453076.peg.5;Name=CELL SURFACE PROTEIN
peg.2557		0.677	0.210286	ID=fig|6666666.453076.peg.2557;Name=Cell division protein FtsA
peg.2280		0.676386	0.0523864	ID=fig|6666666.453076.peg.2280;Name=SSU ribosomal protein S3p (S3e)
peg.3392		0.675815	0.33001	ID=fig|6666666.453076.peg.3392;Name=Segregation and condensation protein A
peg.2783		0.6742	0.69136	ID=fig|6666666.453076.peg.2783;Name=SSU ribosomal protein S15p (S13e)
peg.3008		0.673755	0.133613	ID=fig|6666666.453076.peg.3008;Name=Phenylalanyl-tRNA synthetase beta chain (EC 6.1.1.20);Ontology_term=KEGG_ENZYME:6.1.1.20
peg.1584		0.673197	0.515224	ID=fig|6666666.453076.peg.1584;Name=hypothetical protein
peg.2088		0.671399	0.0479805	ID=fig|6666666.453076.peg.2088;Name=3-deoxy-D-manno-octulosonate 8-phosphate phosphatase (EC 3.1.3.45);Ontology_term=KEGG_ENZYME:3.1.3.45
peg.1358		0.669854	0.351959	ID=fig|6666666.453076.peg.1358;Name=Lipoyl synthase (EC 2.8.1.8);Ontology_term=KEGG_ENZYME:2.8.1.8
peg.1914		0.669441	0.0409968	ID=fig|6666666.453076.peg.1914;Name=Argininosuccinate synthase (EC 6.3.4.5);Ontology_term=KEGG_ENZYME:6.3.4.5
peg.3436		0.668351	0.09743	ID=fig|6666666.453076.peg.3436;Name=FIG00351038: hypothetical protein
peg.2528		0.668238	0.508762	ID=fig|6666666.453076.peg.2528;Name=FMN reductase (EC 1.5.1.29);Ontology_term=KEGG_ENZYME:1.5.1.29
peg.2348		0.668062	0.0716439	ID=fig|6666666.453076.peg.2348;Name=hypothetical protein
peg.1730		0.667475	0.15775	ID=fig|6666666.453076.peg.1730;Name=Glyoxalase family protein
peg.2760		0.665403	0.228206	ID=fig|6666666.453076.peg.2760;Name=Translation initiation factor 2
peg.725		0.665379	0.416248	ID=fig|6666666.453076.peg.725;Name=Catechol 1%2C2-dioxygenase (EC 1.13.11.1);Ontology_term=KEGG_ENZYME:1.13.11.1
peg.2276		0.663881	0.0238537	ID=fig|6666666.453076.peg.2276;Name=LSU ribosomal protein L14p (L23e)
peg.3331		0.663517	0.0699286	ID=fig|6666666.453076.peg.3331;Name=NADH-ubiquinone oxidoreductase chain B (EC 1.6.5.3);Ontology_term=KEGG_ENZYME:1.6.5.3
peg.1127		0.662024	0.690372	ID=fig|6666666.453076.peg.1127;Name=DNA-binding protein Fis
peg.1545		0.661734	0.0419696	ID=fig|6666666.453076.peg.1545;Name=FIG004453: protein YceG like
peg.2117		0.661448	0.230209	ID=fig|6666666.453076.peg.2117;Name=diguanylate cyclase/phosphodiesterase (GGDEF & EAL domains) with PAS/PAC sensor(s)
peg.2009		0.660443	0.0364033	ID=fig|6666666.453076.peg.2009;Name=Xanthine/uracil/thiamine/ascorbate permease family protein
peg.1589		0.659535	0.283549	ID=fig|6666666.453076.peg.1589;Name=Putative permease often clustered with de novo purine synthesis
peg.1565		0.658911	0.0526074	ID=fig|6666666.453076.peg.1565;Name=MFS family multidrug efflux protein%2C similarity to bicyclomycin resistance protein Bcr
peg.3563		0.657282	0.0765304	ID=fig|6666666.453076.peg.3563;Name=UPF0313 [4Fe-4S] protein YgiQ
peg.1191		0.656686	0.378499	ID=fig|6666666.453076.peg.1191;Name=Acyl-CoA dehydrogenase/oxidase domain protein
peg.3483		0.656321	0.874012	ID=fig|6666666.453076.peg.3483;Name=Aminoglycoside 3''-nucleotidyltransferase%2C putative
peg.1845		0.656206	0.139034	ID=fig|6666666.453076.peg.1845;Name=hypothetical protein
peg.1498		0.654509	0.393271	ID=fig|6666666.453076.peg.1498;Name=Aminopeptidase N family protein%2C contains PDZ domain
peg.2371		0.65445	0.201171	ID=fig|6666666.453076.peg.2371;Name=16S rRNA processing protein RimM
peg.1585		0.651803	0.506225	ID=fig|6666666.453076.peg.1585;Name=hypothetical protein
peg.1598		0.651234	0.0916511	ID=fig|6666666.453076.peg.1598;Name=Permease of the drug/metabolite transporter (DMT) superfamily
peg.3360		0.650397	0.267392	ID=fig|6666666.453076.peg.3360;Name=[4Fe-4S] cluster assembly scaffold protein Mrp (ApbC)
peg.2793		0.649577	0.0202796	ID=fig|6666666.453076.peg.2793;Name=General secretion pathway protein G
peg.410		0.649276	0.156246	ID=fig|6666666.453076.peg.410;Name=hypothetical protein
peg.78		0.649271	0.516013	ID=fig|6666666.453076.peg.78;Name=SSU rRNA (adenine(1518)-N(6)/adenine(1519)-N(6))-dimethyltransferase (EC 2.1.1.182);Ontology_term=KEGG_ENZYME:2.1.1.182
peg.2498		0.648843	0.52576	ID=fig|6666666.453076.peg.2498;Name=Nicotinamidase family protein YcaC
peg.3137		0.64636	0.624147	ID=fig|6666666.453076.peg.3137;Name=Uncharacterized iron-regulated membrane protein%3B Iron-uptake factor PiuB
peg.3450		0.645894	0.0838073	ID=fig|6666666.453076.peg.3450;Name=Peptide deformylase (EC 3.5.1.88);Ontology_term=KEGG_ENZYME:3.5.1.88
peg.3237		0.643967	0.495852	ID=fig|6666666.453076.peg.3237;Name=Branched-chain amino acid aminotransferase (EC 2.6.1.42);Ontology_term=KEGG_ENZYME:2.6.1.42
peg.785		0.643242	0.253994	ID=fig|6666666.453076.peg.785;Name=UPF0060 membrane protein YnfA
peg.80		0.643021	0.690372	ID=fig|6666666.453076.peg.80;Name=LSU ribosomal protein L13p (L13Ae)
peg.878		0.642972	0.32131	ID=fig|6666666.453076.peg.878;Name=tRNA 5-methylaminomethyl-2-thiouridine synthase subunit TusD
peg.516		0.642697	0.760655	ID=fig|6666666.453076.peg.516;Name=hypothetical protein
peg.631		0.642614	0.120216	ID=fig|6666666.453076.peg.631;Name=hypothetical protein
peg.240		0.641269	0.09443	ID=fig|6666666.453076.peg.240;Name=Glutathione S-transferase (EC 2.5.1.18);Ontology_term=KEGG_ENZYME:2.5.1.18
peg.44		0.636312	0.560388	ID=fig|6666666.453076.peg.44;Name=Membrane protein insertion efficiency factor YidD
peg.1708		0.63618	0.0217222	ID=fig|6666666.453076.peg.1708;Name=Septum site-determining protein MinC
peg.32		0.634443	0.251275	ID=fig|6666666.453076.peg.32;Name=hypothetical protein
peg.150		0.634297	0.702018	ID=fig|6666666.453076.peg.150;Name=hypothetical protein
peg.1229		0.633236	0.0512715	ID=fig|6666666.453076.peg.1229;Name=Thiazole synthase (EC 2.8.1.10);Ontology_term=KEGG_ENZYME:2.8.1.10
peg.1486		0.633174	0.229386	ID=fig|6666666.453076.peg.1486;Name=hypothetical protein
peg.3411		0.632599	0.231665	ID=fig|6666666.453076.peg.3411;Name=Outer membrane lipoprotein component of lipoprotein transport system LolB
peg.867		0.63079	0.206666	ID=fig|6666666.453076.peg.867;Name=Transcriptional regulator%2C AcrR family
peg.3540		0.63039	0.88548	ID=fig|6666666.453076.peg.3540;Name=hypothetical protein
peg.3473		0.63034	0.299599	ID=fig|6666666.453076.peg.3473;Name=Homoserine/homoserine lactone efflux protein
peg.2710		0.630141	0.616327	ID=fig|6666666.453076.peg.2710;Name=LSU ribosomal protein L10p (P0)
peg.1884		0.629889	0.270635	ID=fig|6666666.453076.peg.1884;Name=Z-ring-associated protein ZapA
peg.2870		0.629445	0.656638	ID=fig|6666666.453076.peg.2870;Name=LSU ribosomal protein L33p @ LSU ribosomal protein L33p%2C zinc-independent
peg.2267		0.627944	0.0307323	ID=fig|6666666.453076.peg.2267;Name=LSU ribosomal protein L15p (L27Ae)
peg.132		0.627804	0.261427	ID=fig|6666666.453076.peg.132;Name=Outer membrane protein and related peptidoglycan-associated (lipo)proteins
peg.1074		0.627538	0.265102	ID=fig|6666666.453076.peg.1074;Name=2-polyprenyl-3-methyl-6-methoxy-1%2C4-benzoquinol hydroxylase%2C coq7 type
peg.453		0.627426	0.420414	ID=fig|6666666.453076.peg.453;Name=Iron-sulfur cluster regulator IscR
peg.743		0.627147	0.289984	ID=fig|6666666.453076.peg.743;Name=Transcriptional regulator%2C MarR family
peg.112		0.626327	0.884915	ID=fig|6666666.453076.peg.112;Name=PUTATIVE VGR-RELATED PROTEIN
peg.2492		0.622851	0.889454	ID=fig|6666666.453076.peg.2492;Name=hypothetical protein
peg.2797		0.622152	0.209605	ID=fig|6666666.453076.peg.2797;Name=Magnesium and cobalt efflux protein CorC
peg.3228		0.620057	0.284011	ID=fig|6666666.453076.peg.3228;Name=Aspartyl-tRNA synthetase (EC 6.1.1.12) @ Aspartyl-tRNA(Asn) synthetase (EC 6.1.1.23);Ontology_term=KEGG_ENZYME:6.1.1.12,KEGG_ENZYME:6.1.1.23
peg.3175		0.619371	0.731942	ID=fig|6666666.453076.peg.3175;Name=Outer membrane protein A precursor
peg.2552		0.619169	0.195385	ID=fig|6666666.453076.peg.2552;Name=Pyruvate dehydrogenase E1 component (EC 1.2.4.1);Ontology_term=KEGG_ENZYME:1.2.4.1
peg.2758		0.614573	0.0419696	ID=fig|6666666.453076.peg.2758;Name=Bacterial ribosome SSU maturation protein RimP
peg.2065		0.614244	0.43669	ID=fig|6666666.453076.peg.2065;Name=Exodeoxyribonuclease VII small subunit (EC 3.1.11.6);Ontology_term=KEGG_ENZYME:3.1.11.6
peg.2866		0.613952	0.366012	ID=fig|6666666.453076.peg.2866;Name=FIG00354019: hypothetical protein
peg.2225		0.613269	0.386786	ID=fig|6666666.453076.peg.2225;Name=23S rRNA (adenine(2030)-N(6))-methyltransferase (EC 2.1.1.266);Ontology_term=KEGG_ENZYME:2.1.1.266
peg.133		0.613061	0.312838	ID=fig|6666666.453076.peg.133;Name=hypothetical protein
peg.2539		0.612816	0.183504	ID=fig|6666666.453076.peg.2539;Name=Peptide chain release factor 2 @ programmed frameshift-containing
peg.2567		0.610425	0.304764	ID=fig|6666666.453076.peg.2567;Name=FIG138056: a glutathione-dependent thiol reductase
peg.2136		0.60862	0.884915	ID=fig|6666666.453076.peg.2136;Name=hypothetical protein
peg.1039		0.608439	0.55559	ID=fig|6666666.453076.peg.1039;Name=Alcohol dehydrogenase (EC 1.1.1.1);Ontology_term=KEGG_ENZYME:1.1.1.1
peg.891		0.60718	0.329692	ID=fig|6666666.453076.peg.891;Name=Molybdenum cofactor guanylyltransferase (EC 2.7.7.77);Ontology_term=KEGG_ENZYME:2.7.7.77
peg.3225		0.606478	0.0520267	ID=fig|6666666.453076.peg.3225;Name=Phosphatidylserine/phosphatidylglycerophosphate/cardiolipi n synthases and related enzymes
peg.619		0.605448	0.578911	ID=fig|6666666.453076.peg.619;Name=Putative oxidoreductase
peg.1861		0.604196	0.382908	ID=fig|6666666.453076.peg.1861;Name=Nickel-binding accessory protein UreJ-HupE
peg.437		0.603551	0.129764	ID=fig|6666666.453076.peg.437;Name=FIG00968626: hypothetical protein
peg.1009		0.601103	0.127297	ID=fig|6666666.453076.peg.1009;Name=Bis-ABC ATPase
peg.2432		0.600341	0.379159	ID=fig|6666666.453076.peg.2432;Name=Two-component system response regulator OmpR
peg.817		0.597439	0.724642	ID=fig|6666666.453076.peg.817;Name=CBS domain protein
peg.588		0.597107	0.530476	ID=fig|6666666.453076.peg.588;Name=Polyphosphate kinase (EC 2.7.4.1);Ontology_term=KEGG_ENZYME:2.7.4.1
peg.2478		0.59568	0.893812	ID=fig|6666666.453076.peg.2478;Name=Oligopeptide ABC transporter%2C periplasmic oligopeptide-binding protein OppA (TC 3.A.1.5.1)
peg.1338		0.59442	0.555358	ID=fig|6666666.453076.peg.1338;Name=Uncharacterized ABC transporter ATP-binding protein YadG
peg.1702		0.589765	0.154583	ID=fig|6666666.453076.peg.1702;Name=DNA translocase FtsK
peg.1597		0.589017	0.0416288	ID=fig|6666666.453076.peg.1597;Name=Lipoprotein releasing system transmembrane protein LolC/LolE
peg.1383		0.587379	0.0680276	ID=fig|6666666.453076.peg.1383;Name=Indole-3-glycerol phosphate synthase (EC 4.1.1.48);Ontology_term=KEGG_ENZYME:4.1.1.48
peg.3599	oprM	0.587151	0.0307323	ID=fig|6666666.453076.peg.3599;Name=Lipopolysaccharide export system permease protein LptG
peg.828		0.586969	0.0553786	ID=fig|6666666.453076.peg.828;Name=PTS system%2C fructose-specific IIA component (EC 2.7.1.202) / Phosphotransferase system%2C phosphocarrier protein HPr / Phosphoenolpyruvate-protein phosphotransferase of PTS system (EC 2.7.3.9);Ontology_term=KEGG_ENZYME:2.7.1.202,KEGG_ENZYME:2.7.3.9
peg.1470		0.585838	0.501193	ID=fig|6666666.453076.peg.1470;Name=Diaminobutyrate--2-oxoglutarate aminotransferase (EC 2.6.1.76);Ontology_term=KEGG_ENZYME:2.6.1.76
peg.1897		0.5847	0.0696701	ID=fig|6666666.453076.peg.1897;Name=16S rRNA (cytidine(1402)-2'-O)-methyltransferase (EC 2.1.1.198);Ontology_term=KEGG_ENZYME:2.1.1.198
peg.2086		0.584476	0.215873	ID=fig|6666666.453076.peg.2086;Name=Cysteinyl-tRNA synthetase (EC 6.1.1.16);Ontology_term=KEGG_ENZYME:6.1.1.16
peg.2333		0.582483	0.164727	ID=fig|6666666.453076.peg.2333;Name=hypothetical protein
peg.3570		0.576084	0.440064	ID=fig|6666666.453076.peg.3570;Name=UPF0053 inner membrane protein YoaE
peg.86		0.575161	0.893812	ID=fig|6666666.453076.peg.86;Name=hypothetical protein
peg.2022		0.574368	0.0673273	ID=fig|6666666.453076.peg.2022;Name=Tas protein%2C an NADP(H)-dependent aldo-keto reductase
peg.3013		0.574342	0.210286	ID=fig|6666666.453076.peg.3013;Name=Exopolyphosphatase (EC 3.6.1.11);Ontology_term=KEGG_ENZYME:3.6.1.11
peg.2040		0.574034	0.688188	ID=fig|6666666.453076.peg.2040;Name=Glutathione S-transferase (EC 2.5.1.18);Ontology_term=KEGG_ENZYME:2.5.1.18
peg.1125		0.573899	0.575675	ID=fig|6666666.453076.peg.1125;Name=Ribosomal protein L11 methyltransferase
peg.3525		0.57267	0.874012	ID=fig|6666666.453076.peg.3525;Name=hypothetical protein
peg.2138		0.571267	0.897552	ID=fig|6666666.453076.peg.2138;Name=Rhs-family protein
peg.3016		0.57114	0.270635	ID=fig|6666666.453076.peg.3016;Name=Pyrroline-5-carboxylate reductase (EC 1.5.1.2);Ontology_term=KEGG_ENZYME:1.5.1.2
peg.607		0.571123	0.52715	ID=fig|6666666.453076.peg.607;Name=P pilus assembly protein%2C chaperone PapD
peg.3474		0.570903	0.122899	ID=fig|6666666.453076.peg.3474;Name=Predicted dye-decolorizing peroxidase (DyP)%2C YfeX-like subgroup
peg.434		0.569068	0.303688	ID=fig|6666666.453076.peg.434;Name=hypothetical protein
peg.302		0.569033	0.156246	ID=fig|6666666.453076.peg.302;Name=Phosphoribosylglycinamide formyltransferase 2 (EC 2.1.2.-);Ontology_term=KEGG_ENZYME:2.1.2.-
peg.23		0.568917	0.111274	ID=fig|6666666.453076.peg.23;Name=N5-carboxyaminoimidazole ribonucleotide synthase (EC 6.3.4.18);Ontology_term=KEGG_ENZYME:6.3.4.18
peg.1539		0.567292	0.0434115	ID=fig|6666666.453076.peg.1539;Name=Translation elongation factor LepA
peg.776		0.567102	0.58976	ID=fig|6666666.453076.peg.776;Name=internalin%2C putative
peg.3462		0.566937	0.414452	ID=fig|6666666.453076.peg.3462;Name=ATP synthase gamma chain (EC 3.6.3.14);Ontology_term=KEGG_ENZYME:3.6.3.14
peg.290		0.565897	0.0389738	ID=fig|6666666.453076.peg.290;Name=Serine acetyltransferase (EC 2.3.1.30);Ontology_term=KEGG_ENZYME:2.3.1.30
peg.2871		0.564964	0.605633	ID=fig|6666666.453076.peg.2871;Name=LSU ribosomal protein L28p @ LSU ribosomal protein L28p%2C zinc-independent
peg.2572		0.563988	0.304361	ID=fig|6666666.453076.peg.2572;Name=FIG00350252: hypothetical protein
peg.1212		0.561104	0.174212	ID=fig|6666666.453076.peg.1212;Name=hypothetical protein
peg.2926		0.559626	0.035832	ID=fig|6666666.453076.peg.2926;Name=(E)-4-hydroxy-3-methylbut-2-enyl-diphosphate synthase (flavodoxin) (EC 1.17.7.3);Ontology_term=KEGG_ENZYME:1.17.7.3
peg.379		0.559421	0.669284	ID=fig|6666666.453076.peg.379;Name=Transcriptional regulator%2C AcrR family
peg.586		0.559225	0.161924	ID=fig|6666666.453076.peg.586;Name=FIG00351880: hypothetical protein
peg.860		0.557507	0.0558306	ID=fig|6666666.453076.peg.860;Name=Undecaprenyl diphosphate synthase (EC 2.5.1.31);Ontology_term=KEGG_ENZYME:2.5.1.31
peg.1353		0.555685	0.779109	ID=fig|6666666.453076.peg.1353;Name=Outer membrane protein W
peg.518		0.554903	0.618028	ID=fig|6666666.453076.peg.518;Name=putative membrane protein
peg.3556		0.553827	0.391377	ID=fig|6666666.453076.peg.3556;Name=Acetyltransferase%2C GNAT family
peg.997		0.55362	0.334151	ID=fig|6666666.453076.peg.997;Name=hypothetical protein
peg.1588		0.553514	0.158131	ID=fig|6666666.453076.peg.1588;Name=DnaA inactivator Hda (shorter homolog of DnaA)
peg.3072		0.55347	0.292683	ID=fig|6666666.453076.peg.3072;Name=RND efflux system%2C membrane fusion protein
peg.1337		0.553412	0.904817	ID=fig|6666666.453076.peg.1337;Name=hypothetical protein
peg.870		0.553292	0.46242	ID=fig|6666666.453076.peg.870;Name=2-C-methyl-D-erythritol 2%2C4-cyclodiphosphate synthase (EC 4.6.1.12);Ontology_term=KEGG_ENZYME:4.6.1.12
peg.3666		0.552467	0.471143	ID=fig|6666666.453076.peg.3666;Name=Similar to phosphoglycolate phosphatase%2C clustered with ubiquinone biosynthesis SAM-dependent O-methyltransferase
peg.372		0.551925	0.0850216	ID=fig|6666666.453076.peg.372;Name=Transcriptional regulator%2C AraC family
peg.2773		0.551124	0.0519576	ID=fig|6666666.453076.peg.2773;Name=Ubiquinone biosynthesis protein UbiJ
peg.589		0.549832	0.780085	ID=fig|6666666.453076.peg.589;Name=Coenzyme PQQ synthesis protein A
peg.1757		0.548456	0.905086	ID=fig|6666666.453076.peg.1757;Name=hypothetical protein
peg.2777		0.547523	0.744109	ID=fig|6666666.453076.peg.2777;Name=hypothetical protein
peg.754		0.547328	0.296329	ID=fig|6666666.453076.peg.754;Name=Putative transmembrane protein
peg.12		0.547124	0.676552	ID=fig|6666666.453076.peg.12;Name=hypothetical protein
peg.3065		0.54426	0.261723	ID=fig|6666666.453076.peg.3065;Name=Chromosome segregation ATPases
peg.2507		0.541545	0.905717	ID=fig|6666666.453076.peg.2507;Name=hypothetical protein
peg.1236		0.539936	0.0558306	ID=fig|6666666.453076.peg.1236;Name=Cyclohexadienyl dehydrogenase (EC 1.3.1.12)(EC 1.3.1.43) / 3-phosphoshikimate 1-carboxyvinyltransferase (EC 2.5.1.19);Ontology_term=KEGG_ENZYME:1.3.1.12,KEGG_ENZYME:1.3.1.43,KEGG_ENZYME:2.5.1.19
peg.1636		0.539575	0.905091	ID=fig|6666666.453076.peg.1636;Name=DNA repair helicase rad25
peg.49		0.53825	0.213961	ID=fig|6666666.453076.peg.49;Name=DNA recombination and repair protein RecF
peg.2122		0.537862	0.34219	ID=fig|6666666.453076.peg.2122;Name=FIG00350439: hypothetical protein
peg.1817		0.536531	0.411636	ID=fig|6666666.453076.peg.1817;Name=hypothetical protein
peg.1703		0.535861	0.095436	ID=fig|6666666.453076.peg.1703;Name=Threonine efflux protein
peg.3028		0.535589	0.420344	ID=fig|6666666.453076.peg.3028;Name=Serine phosphatase RsbU%2C regulator of sigma subunit
peg.1231		0.535567	0.605633	ID=fig|6666666.453076.peg.1231;Name=UPF0246 protein YaaA
peg.3289		0.535206	0.302687	ID=fig|6666666.453076.peg.3289;Name=hypothetical protein
peg.2308		0.535116	0.278927	ID=fig|6666666.453076.peg.2308;Name=Phospholipid ABC transporter permease protein MlaE
peg.3219		0.535001	0.695138	ID=fig|6666666.453076.peg.3219;Name=Long chain acyl-CoA dehydrogenase [fadN-fadA-fadE operon] (EC 1.3.8.8);Ontology_term=KEGG_ENZYME:1.3.8.8
peg.3067		0.534106	0.730606	ID=fig|6666666.453076.peg.3067;Name=LSU ribosomal protein L27p
peg.2163		0.529106	0.890395	ID=fig|6666666.453076.peg.2163;Name=hypothetical protein
peg.1105		0.527031	0.695619	ID=fig|6666666.453076.peg.1105;Name=Phosphoenolpyruvate synthase (EC 2.7.9.2);Ontology_term=KEGG_ENZYME:2.7.9.2
peg.485		0.525813	0.781747	ID=fig|6666666.453076.peg.485;Name=Putative sulfate permease
peg.1113		0.525537	0.884915	ID=fig|6666666.453076.peg.1113;Name=SSU ribosomal protein S18p @ SSU ribosomal protein S18p%2C zinc-independent
peg.89		0.524794	0.616183	ID=fig|6666666.453076.peg.89;Name=Geranyl-CoA carboxylase biotin-containing subunit (EC 6.4.1.5);Ontology_term=KEGG_ENZYME:6.4.1.5
peg.2118		0.522823	0.180764	ID=fig|6666666.453076.peg.2118;Name=Lipid A biosynthesis lauroyl acyltransferase (EC 2.3.1.241);Ontology_term=KEGG_ENZYME:2.3.1.241
peg.130		0.521204	0.172812	ID=fig|6666666.453076.peg.130;Name=IcmF-related protein
peg.1606		0.519325	0.746611	ID=fig|6666666.453076.peg.1606;Name=Efflux ABC transporter%2C permease protein
peg.3588		0.519265	0.513305	ID=fig|6666666.453076.peg.3588;Name=Nitrogen regulatory protein P-II%2C GlnK
peg.3010		0.518993	0.725903	ID=fig|6666666.453076.peg.3010;Name=hypothetical protein
peg.455		0.517401	0.529712	ID=fig|6666666.453076.peg.455;Name=Polyhydroxyalkanoate synthesis protein PhaF
peg.2381		0.517209	0.286635	ID=fig|6666666.453076.peg.2381;Name=Guanylate kinase (EC 2.7.4.8);Ontology_term=KEGG_ENZYME:2.7.4.8
peg.3648		0.516342	0.506225	ID=fig|6666666.453076.peg.3648;Name=FIG00350053: hypothetical protein
peg.2838		0.516319	0.436026	ID=fig|6666666.453076.peg.2838;Name=3-isopropylmalate dehydratase small subunit (EC 4.2.1.33);Ontology_term=KEGG_ENZYME:4.2.1.33
peg.52		0.515281	0.169609	ID=fig|6666666.453076.peg.52;Name=DedA protein
peg.3435		0.51389	0.304361	ID=fig|6666666.453076.peg.3435;Name=3-oxoacyl-[acyl-carrier-protein] synthase%2C KASI (EC 2.3.1.41);Ontology_term=KEGG_ENZYME:2.3.1.41
peg.1619		0.513157	0.479117	ID=fig|6666666.453076.peg.1619;Name=Lipoprotein
peg.262		0.512328	0.265137	ID=fig|6666666.453076.peg.262;Name=FIG00350241: hypothetical protein
peg.1237		0.512277	0.260429	ID=fig|6666666.453076.peg.1237;Name=Chorismate mutase I (EC 5.4.99.5) / Prephenate dehydratase (EC 4.2.1.51);Ontology_term=KEGG_ENZYME:5.4.99.5,KEGG_ENZYME:4.2.1.51
peg.2059		0.511181	0.575139	ID=fig|6666666.453076.peg.2059;Name=Cu(I)-responsive transcriptional regulator
peg.1681		0.510547	0.906715	ID=fig|6666666.453076.peg.1681;Name=RidA/YER057c/UK114 superfamily%2C group 7%2C YjgH-like protein
peg.1221		0.509508	0.339727	ID=fig|6666666.453076.peg.1221;Name=Nitroreductase family protein
peg.1106		0.509451	0.626434	ID=fig|6666666.453076.peg.1106;Name=putative membrane protein
peg.1591		0.509374	0.441677	ID=fig|6666666.453076.peg.1591;Name=Phosphoribosylglycinamide formyltransferase (EC 2.1.2.2);Ontology_term=KEGG_ENZYME:2.1.2.2
peg.2711		0.508216	0.739241	ID=fig|6666666.453076.peg.2711;Name=LSU ribosomal protein L7p/L12p (P1/P2)
peg.1553		0.507605	0.746611	ID=fig|6666666.453076.peg.1553;Name=Outer membrane protein G1b
peg.2850		0.505211	0.434598	ID=fig|6666666.453076.peg.2850;Name=hypothetical protein
peg.3350		0.504938	0.28032	ID=fig|6666666.453076.peg.3350;Name=hypothetical protein
peg.295		0.501468	0.152363	ID=fig|6666666.453076.peg.295;Name=Alanine transaminase (EC 2.6.1.2);Ontology_term=KEGG_ENZYME:2.6.1.2
peg.2077		0.500906	0.764184	ID=fig|6666666.453076.peg.2077;Name=hypothetical protein
peg.753		0.50017	0.215873	ID=fig|6666666.453076.peg.753;Name=protein of unknown function DUF395%2C YeeE/YedE
peg.2941		0.49971	0.516502	ID=fig|6666666.453076.peg.2941;Name=Macrolide-specific efflux protein MacA
peg.1592		0.498671	0.260298	ID=fig|6666666.453076.peg.1592;Name=Predicted hydrolase or acyltransferase PA1621
peg.3044		0.497381	0.129764	ID=fig|6666666.453076.peg.3044;Name=Succinate dehydrogenase flavoprotein subunit (EC 1.3.5.1);Ontology_term=KEGG_ENZYME:1.3.5.1
peg.808		0.495498	0.899587	ID=fig|6666666.453076.peg.808;Name=Histone acetyltransferase HPA2 and related acetyltransferases
peg.2448		0.492233	0.13593	ID=fig|6666666.453076.peg.2448;Name=Imidazole glycerol phosphate synthase cyclase subunit HisF
peg.440		0.491861	0.342342	ID=fig|6666666.453076.peg.440;Name=Ribonuclease E inhibitor RraA
peg.1055		0.491064	0.0479897	ID=fig|6666666.453076.peg.1055;Name=DNA mismatch repair protein MutL
peg.1974		0.490227	0.911739	ID=fig|6666666.453076.peg.1974;Name=hypothetical protein
peg.3714		0.490149	0.916019	ID=fig|6666666.453076.peg.3714;Name=hypothetical protein
peg.382		0.489563	0.457916	ID=fig|6666666.453076.peg.382;Name=hypothetical protein
peg.1544		0.488547	0.35244	ID=fig|6666666.453076.peg.1544;Name=Thymidylate kinase (EC 2.7.4.9);Ontology_term=KEGG_ENZYME:2.7.4.9
peg.2098		0.487936	0.210286	ID=fig|6666666.453076.peg.2098;Name=Uncharacterized SAM-dependent O-methyltransferase
peg.2391		0.487254	0.525754	ID=fig|6666666.453076.peg.2391;Name=LemA family protein
peg.1538		0.487113	0.260298	ID=fig|6666666.453076.peg.1538;Name=Signal peptidase I (EC 3.4.21.89);Ontology_term=KEGG_ENZYME:3.4.21.89
peg.298		0.486159	0.671061	ID=fig|6666666.453076.peg.298;Name=Transcriptional regulator%2C AraC family
peg.1400		0.485768	0.885361	ID=fig|6666666.453076.peg.1400;Name=FIG00352701: hypothetical protein
peg.3068		0.4854	0.763737	ID=fig|6666666.453076.peg.3068;Name=LSU ribosomal protein L21p
peg.3328		0.485059	0.790105	ID=fig|6666666.453076.peg.3328;Name=FIG00349934: hypothetical protein
peg.750		0.484617	0.656638	ID=fig|6666666.453076.peg.750;Name=Transcriptional regulator%2C LysR family
peg.2930		0.483474	0.216616	ID=fig|6666666.453076.peg.2930;Name=GTP-binding protein EngA
peg.560		0.483073	0.69136	ID=fig|6666666.453076.peg.560;Name=Transcriptional regulator%2C LysR family
peg.2230		0.482262	0.232573	ID=fig|6666666.453076.peg.2230;Name=Ribonuclease T2 family protein
peg.1455		0.481889	0.312875	ID=fig|6666666.453076.peg.1455;Name=tRNA-specific 2-thiouridylase MnmA (EC 2.8.1.13);Ontology_term=KEGG_ENZYME:2.8.1.13
peg.3280		0.481362	0.430374	ID=fig|6666666.453076.peg.3280;Name=Uncharacterized Nudix hydrolase NudL
peg.1344		0.479815	0.630602	ID=fig|6666666.453076.peg.1344;Name=Septum-associated rare lipoprotein A
peg.1034		0.479715	0.284262	ID=fig|6666666.453076.peg.1034;Name=hypothetical protein
peg.3221		0.479654	0.11276	ID=fig|6666666.453076.peg.3221;Name=hypothetical protein
peg.496		0.479475	0.559719	ID=fig|6666666.453076.peg.496;Name=hypothetical protein
peg.43		0.478491	0.239225	ID=fig|6666666.453076.peg.43;Name=Inner membrane protein translocase and chaperone YidC%2C long form
peg.1071		0.477264	0.131189	ID=fig|6666666.453076.peg.1071;Name=Putative exported protein precursor
peg.2943		0.475901	0.590565	ID=fig|6666666.453076.peg.2943;Name=LPS-assembly lipoprotein LptE
peg.37		0.47423	0.702018	ID=fig|6666666.453076.peg.37;Name=Hypoxanthine-guanine phosphoribosyltransferase (EC 2.4.2.8);Ontology_term=KEGG_ENZYME:2.4.2.8
peg.2433		0.473701	0.102238	ID=fig|6666666.453076.peg.2433;Name=Osmolarity sensory histidine kinase EnvZ
peg.11		0.47285	0.120216	ID=fig|6666666.453076.peg.11;Name=Esterase
peg.1552		0.472673	0.138382	ID=fig|6666666.453076.peg.1552;Name=Alkanesulfonate utilization operon LysR-family regulator CbI
peg.73		0.47136	0.125436	ID=fig|6666666.453076.peg.73;Name=Ribosome LSU-associated GTP-binding protein HflX
peg.3196		0.471296	0.28032	ID=fig|6666666.453076.peg.3196;Name=Protein translocase subunit SecA
peg.604		0.470355	0.282896	ID=fig|6666666.453076.peg.604;Name=hypothetical protein
peg.2021		0.468624	0.656638	ID=fig|6666666.453076.peg.2021;Name=Zn-dependent protease with chaperone function PA4632
peg.1659		0.467282	0.472473	ID=fig|6666666.453076.peg.1659;Name=Probable DNA repair exonuclease
peg.304		0.466874	0.543017	ID=fig|6666666.453076.peg.304;Name=putative membrane protein
peg.138		0.466615	0.457916	ID=fig|6666666.453076.peg.138;Name=hypothetical protein
peg.1157		0.465962	0.913337	ID=fig|6666666.453076.peg.1157;Name=5-hydroxyisourate hydrolase (EC 3.5.2.17);Ontology_term=KEGG_ENZYME:3.5.2.17
peg.1243		0.465752	0.260298	ID=fig|6666666.453076.peg.1243;Name=NAD kinase (EC 2.7.1.23);Ontology_term=KEGG_ENZYME:2.7.1.23
peg.419		0.463944	0.656638	ID=fig|6666666.453076.peg.419;Name=ATPase%2C AFG1 family
peg.3557		0.463605	0.0735651	ID=fig|6666666.453076.peg.3557;Name=Cysteine synthase (EC 2.5.1.47);Ontology_term=KEGG_ENZYME:2.5.1.47
peg.2944		0.462144	0.15832	ID=fig|6666666.453076.peg.2944;Name=Leucyl-tRNA synthetase (EC 6.1.1.4);Ontology_term=KEGG_ENZYME:6.1.1.4
peg.3256		0.46125	0.787613	ID=fig|6666666.453076.peg.3256;Name=Rhodanese-like domain protein
peg.57		0.460597	0.780382	ID=fig|6666666.453076.peg.57;Name=Iron-sulfur cluster insertion protein ErpA
peg.1460		0.459104	0.506476	ID=fig|6666666.453076.peg.1460;Name=SohB protein%2C peptidase U7 family
peg.2874		0.457767	0.478768	ID=fig|6666666.453076.peg.2874;Name=Formyltetrahydrofolate deformylase (EC 3.5.1.10);Ontology_term=KEGG_ENZYME:3.5.1.10
peg.2839		0.456797	0.404073	ID=fig|6666666.453076.peg.2839;Name=hypothetical protein
peg.47		0.456465	0.223234	ID=fig|6666666.453076.peg.47;Name=Chromosomal replication initiator protein DnaA
peg.3284		0.455857	0.0580147	ID=fig|6666666.453076.peg.3284;Name=MORN repeat family protein
peg.901		0.455807	0.23915	ID=fig|6666666.453076.peg.901;Name=Biotin carboxylase of acetyl-CoA carboxylase (EC 6.3.4.14);Ontology_term=KEGG_ENZYME:6.3.4.14
peg.1075		0.455405	0.391728	ID=fig|6666666.453076.peg.1075;Name=ATPase involved in DNA repair
peg.3492		0.453235	0.387503	ID=fig|6666666.453076.peg.3492;Name=Cell division protein BolA
peg.3063		0.453014	0.154121	ID=fig|6666666.453076.peg.3063;Name=Precorrin-2 oxidase (EC 1.3.1.76) @ Sirohydrochlorin ferrochelatase activity of CysG (EC 4.99.1.4) / Uroporphyrinogen-III methyltransferase (EC 2.1.1.107);Ontology_term=KEGG_ENZYME:1.3.1.76,KEGG_ENZYME:4.99.1.4,KEGG_ENZYME:2.1.1.107
peg.1923		0.451587	0.69667	ID=fig|6666666.453076.peg.1923;Name=hypothetical protein
peg.999		0.451364	0.601738	ID=fig|6666666.453076.peg.999;Name=Transaldolase (EC 2.2.1.2);Ontology_term=KEGG_ENZYME:2.2.1.2
peg.135		0.450181	0.333945	ID=fig|6666666.453076.peg.135;Name=Uncharacterized protein ImpA
peg.857		0.449957	0.064172	ID=fig|6666666.453076.peg.857;Name=Intramembrane protease RasP/YluC%2C implicated in cell division based on FtsL cleavage
peg.2224		0.449689	0.166861	ID=fig|6666666.453076.peg.2224;Name=CDP-diacylglycerol--serine O-phosphatidyltransferase (EC 2.7.8.8) @ Archaetidylserine synthase (EC 2.7.8.38);Ontology_term=KEGG_ENZYME:2.7.8.8,KEGG_ENZYME:2.7.8.38
peg.1618		0.449557	0.120216	ID=fig|6666666.453076.peg.1618;Name=Diaminopimelate decarboxylase (EC 4.1.1.20);Ontology_term=KEGG_ENZYME:4.1.1.20
peg.3056		0.449417	0.688188	ID=fig|6666666.453076.peg.3056;Name=hypothetical protein
peg.696		0.44804	0.924465	ID=fig|6666666.453076.peg.696;Name=Long-chain-fatty-acid--CoA ligase (EC 6.2.1.3);Ontology_term=KEGG_ENZYME:6.2.1.3
peg.888		0.446438	0.36436	ID=fig|6666666.453076.peg.888;Name=Molybdopterin synthase sulfur carrier subunit
peg.993		0.446031	0.0752783	ID=fig|6666666.453076.peg.993;Name=Putative esterase
peg.75		0.445806	0.62849	ID=fig|6666666.453076.peg.75;Name=LrgA-associated membrane protein LrgB
peg.1605		0.445777	0.124288	ID=fig|6666666.453076.peg.1605;Name=Membrane-fusion protein
peg.1112		0.443689	0.830952	ID=fig|6666666.453076.peg.1112;Name=SSU ribosomal protein S6p
peg.2726		0.442842	0.537246	ID=fig|6666666.453076.peg.2726;Name=Transcriptional regulator%2C MerR family
peg.322		0.441805	0.708243	ID=fig|6666666.453076.peg.322;Name=Glutamate Aspartate transport ATP-binding protein GltL (TC 3.A.1.3.4)
peg.622		0.441314	0.925928	ID=fig|6666666.453076.peg.622;Name=hypothetical protein
peg.1828		0.440774	0.348445	ID=fig|6666666.453076.peg.1828;Name=ABC-type antimicrobial peptide transport system%2C ATPase component
peg.3183		0.440419	0.36969	ID=fig|6666666.453076.peg.3183;Name=FIG00351548: hypothetical protein
peg.1957		0.439686	0.435997	ID=fig|6666666.453076.peg.1957;Name=hypothetical protein
peg.3386		0.439397	0.414578	ID=fig|6666666.453076.peg.3386;Name=Adenosylmethionine-8-amino-7-oxononanoate aminotransferase (EC 2.6.1.62);Ontology_term=KEGG_ENZYME:2.6.1.62
peg.1082		0.437194	0.64864	ID=fig|6666666.453076.peg.1082;Name=hypothetical protein
peg.3011		0.437168	0.690372	ID=fig|6666666.453076.peg.3011;Name=Transcription termination factor Rho
peg.1841		0.436618	0.0825736	ID=fig|6666666.453076.peg.1841;Name=K30 capsule biosynthesis cluster%2C partial sequence
peg.1516		0.436257	0.169975	ID=fig|6666666.453076.peg.1516;Name=GTP-binding protein Obg
peg.822		0.435185	0.146962	ID=fig|6666666.453076.peg.822;Name=Methionine aminopeptidase (EC 3.4.11.18);Ontology_term=KEGG_ENZYME:3.4.11.18
peg.2437		0.431688	0.4544	ID=fig|6666666.453076.peg.2437;Name=Imidazoleglycerol-phosphate dehydratase (EC 4.2.1.19);Ontology_term=KEGG_ENZYME:4.2.1.19
peg.373		0.430663	0.1244	ID=fig|6666666.453076.peg.373;Name=Acyl dehydratase
peg.3434		0.430378	0.738749	ID=fig|6666666.453076.peg.3434;Name=Protoporphyrinogen IX oxidase%2C novel form%2C HemJ (EC 1.3.-.-);Ontology_term=KEGG_ENZYME:1.3.-.-
peg.1412	basB	0.43031	0.810961	ID=fig|6666666.453076.peg.1412;Name=Siderophore biosynthesis non-ribosomal peptide synthetase modules
peg.391		0.429749	0.248765	ID=fig|6666666.453076.peg.391;Name=Chromosome (plasmid) partitioning protein ParA
peg.1576		0.42972	0.35252	ID=fig|6666666.453076.peg.1576;Name=Tol biopolymer transport system%2C TolR protein
peg.1133		0.42907	0.672332	ID=fig|6666666.453076.peg.1133;Name=Hydroxyacylglutathione hydrolase (EC 3.1.2.6);Ontology_term=KEGG_ENZYME:3.1.2.6
peg.2500		0.428105	0.471499	ID=fig|6666666.453076.peg.2500;Name=Succinate-semialdehyde dehydrogenase [NAD(P)+] (EC 1.2.1.16);Ontology_term=KEGG_ENZYME:1.2.1.16
peg.1206		0.424738	0.744109	ID=fig|6666666.453076.peg.1206;Name=hypothetical protein
peg.986		0.424324	0.115668	ID=fig|6666666.453076.peg.986;Name=Alcohol dehydrogenase (EC 1.1.1.1);Ontology_term=KEGG_ENZYME:1.1.1.1
peg.1590		0.422412	0.110683	ID=fig|6666666.453076.peg.1590;Name=Phosphoribosylformylglycinamidine cyclo-ligase (EC 6.3.3.1);Ontology_term=KEGG_ENZYME:6.3.3.1
peg.3051		0.422237	0.64864	ID=fig|6666666.453076.peg.3051;Name=FIG00350425: hypothetical protein
peg.1114		0.421948	0.798192	ID=fig|6666666.453076.peg.1114;Name=LSU ribosomal protein L9p
peg.1438		0.421442	0.660997	ID=fig|6666666.453076.peg.1438;Name=Translation elongation factor P
peg.3101		0.420473	0.239107	ID=fig|6666666.453076.peg.3101;Name=D-lactate dehydratase (EC 4.2.1.130);Ontology_term=KEGG_ENZYME:4.2.1.130
peg.3285		0.42037	0.46242	ID=fig|6666666.453076.peg.3285;Name=S-formylglutathione hydrolase (EC 3.1.2.12);Ontology_term=KEGG_ENZYME:3.1.2.12
peg.3253		0.420239	0.76446	ID=fig|6666666.453076.peg.3253;Name=YciL protein
peg.1174	csuB	0.418007	0.34276	ID=fig|6666666.453076.peg.1174;Name=Sigma-fimbriae uncharacterized paralogous subunit
peg.3052		0.417024	0.757239	ID=fig|6666666.453076.peg.3052;Name=hypothetical protein
peg.2414		0.41679	0.087556	ID=fig|6666666.453076.peg.2414;Name=Glutamyl-tRNA synthetase (EC 6.1.1.17);Ontology_term=KEGG_ENZYME:6.1.1.17
peg.1259		0.415496	0.508762	ID=fig|6666666.453076.peg.1259;Name=small multidrug resistance family (SMR) protein
peg.2901		0.411735	0.600122	ID=fig|6666666.453076.peg.2901;Name=ATP-dependent Clp protease proteolytic subunit (EC 3.4.21.92);Ontology_term=KEGG_ENZYME:3.4.21.92
peg.3401		0.409486	0.158524	ID=fig|6666666.453076.peg.3401;Name=Hydroxymethylpyrimidine phosphate kinase ThiD (EC 2.7.4.7);Ontology_term=KEGG_ENZYME:2.7.4.7
peg.2343		0.409	0.582891	ID=fig|6666666.453076.peg.2343;Name=NAD-specific glutamate dehydrogenase (EC 1.4.1.2)%3B NADP-specific glutamate dehydrogenase (EC 1.4.1.4);Ontology_term=KEGG_ENZYME:1.4.1.2,KEGG_ENZYME:1.4.1.4
peg.1701		0.408659	0.516502	ID=fig|6666666.453076.peg.1701;Name=Thioredoxin reductase (EC 1.8.1.9);Ontology_term=KEGG_ENZYME:1.8.1.9
peg.2476		0.408615	0.835621	ID=fig|6666666.453076.peg.2476;Name=Uncharacterized MFS-type transporter YnfM
peg.1289		0.4086	0.790966	ID=fig|6666666.453076.peg.1289;Name=FIG00350835: hypothetical protein
peg.1944		0.408273	0.924465	ID=fig|6666666.453076.peg.1944;Name=hypothetical protein
peg.1496		0.407957	0.216616	ID=fig|6666666.453076.peg.1496;Name=Ribosomal large subunit pseudouridine synthase E (EC 5.4.99.20);Ontology_term=KEGG_ENZYME:5.4.99.20
peg.1939		0.407499	0.824956	ID=fig|6666666.453076.peg.1939;Name=hypothetical protein
peg.2831		0.4071	0.239039	ID=fig|6666666.453076.peg.2831;Name=Catalase-peroxidase KatG (EC 1.11.1.21);Ontology_term=KEGG_ENZYME:1.11.1.21
peg.1577		0.406317	0.0960838	ID=fig|6666666.453076.peg.1577;Name=TolA protein
peg.2991		0.406055	0.154583	ID=fig|6666666.453076.peg.2991;Name=Pantoate--beta-alanine ligase (EC 6.3.2.1);Ontology_term=KEGG_ENZYME:6.3.2.1
peg.2840		0.405945	0.134466	ID=fig|6666666.453076.peg.2840;Name=3-isopropylmalate dehydrogenase (EC 1.1.1.85);Ontology_term=KEGG_ENZYME:1.1.1.85
peg.1138		0.403829	0.534641	ID=fig|6666666.453076.peg.1138;Name=Acetyltransferase%2C GNAT family
peg.3461		0.403515	0.731942	ID=fig|6666666.453076.peg.3461;Name=ATP synthase beta chain (EC 3.6.3.14);Ontology_term=KEGG_ENZYME:3.6.3.14
peg.2222		0.40259	0.930104	ID=fig|6666666.453076.peg.2222;Name=hypothetical protein
peg.1230		0.402239	0.431845	ID=fig|6666666.453076.peg.1230;Name=COG4339 metal-dependent phosphohydrolase%2C HD superfamily
peg.2660		0.402038	0.596127	ID=fig|6666666.453076.peg.2660;Name=hypothetical protein
peg.843		0.400699	0.6236	ID=fig|6666666.453076.peg.843;Name=Acetyltransferase%2C GNAT family
peg.402		0.40001	0.572924	ID=fig|6666666.453076.peg.402;Name=General secretion pathway protein G
peg.788		0.39986	0.246163	ID=fig|6666666.453076.peg.788;Name=FIG00968627: hypothetical protein
peg.591		0.399473	0.133185	ID=fig|6666666.453076.peg.591;Name=Pyrroloquinoline-quinone synthase (EC 1.3.3.11);Ontology_term=KEGG_ENZYME:1.3.3.11
peg.2104		0.399122	0.932765	ID=fig|6666666.453076.peg.2104;Name=NtrC family transcriptional regulator
peg.983		0.398712	0.268012	ID=fig|6666666.453076.peg.983;Name=UDP-N-acetylenolpyruvoylglucosamine reductase (EC 1.3.1.98);Ontology_term=KEGG_ENZYME:1.3.1.98
peg.2929		0.398462	0.471143	ID=fig|6666666.453076.peg.2929;Name=Outer membrane beta-barrel assembly protein BamB
peg.27		0.397917	0.358156	ID=fig|6666666.453076.peg.27;Name=UDP-N-acetylmuramate:L-alanyl-gamma-D-glutamyl-meso-diaminopimelate ligase (EC 6.3.2.-);Ontology_term=KEGG_ENZYME:6.3.2.-
peg.3045		0.397863	0.660997	ID=fig|6666666.453076.peg.3045;Name=Succinate dehydrogenase hydrophobic membrane anchor protein
peg.365		0.397711	0.13536	ID=fig|6666666.453076.peg.365;Name=tRNA (uracil(54)-C5)-methyltransferase (EC 2.1.1.35) @ tmRNA (uracil(341)-C5)-methyltransferase;Ontology_term=KEGG_ENZYME:2.1.1.35
peg.1522		0.395146	0.266618	ID=fig|6666666.453076.peg.1522;Name=Excinuclease ABC subunit B
peg.651		0.394383	0.122899	ID=fig|6666666.453076.peg.651;Name=Nudix-related transcriptional regulator NrtR
peg.2806		0.394163	0.303688	ID=fig|6666666.453076.peg.2806;Name=DNA gyrase inhibitor YacG
peg.887		0.392341	0.187999	ID=fig|6666666.453076.peg.887;Name=Molybdopterin synthase catalytic subunit MoaE (EC 2.8.1.12);Ontology_term=KEGG_ENZYME:2.8.1.12
peg.724		0.390834	0.260298	ID=fig|6666666.453076.peg.724;Name=Muconolactone isomerase (EC 5.3.3.4);Ontology_term=KEGG_ENZYME:5.3.3.4
peg.2880		0.390665	0.260309	ID=fig|6666666.453076.peg.2880;Name=Dihydrofolate reductase (EC 1.5.1.3);Ontology_term=KEGG_ENZYME:1.5.1.3
peg.1772		0.390417	0.501191	ID=fig|6666666.453076.peg.1772;Name=cytosolic long-chain acyl-CoA thioester hydrolase family protein
peg.2531		0.389518	0.780197	ID=fig|6666666.453076.peg.2531;Name=Isochorismatase (EC 3.3.2.1);Ontology_term=KEGG_ENZYME:3.3.2.1
peg.1962		0.389265	0.502751	ID=fig|6666666.453076.peg.1962;Name=Oxidoreductase
peg.2031		0.389168	0.101708	ID=fig|6666666.453076.peg.2031;Name=23S rRNA (guanine(2445)-N(2))-methyltransferase (EC 2.1.1.173) / 23S rRNA (guanine(2069)-N(7))-methyltransferase (EC 2.1.1.264);Ontology_term=KEGG_ENZYME:2.1.1.173,KEGG_ENZYME:2.1.1.264
peg.1314		0.389087	0.934467	ID=fig|6666666.453076.peg.1314;Name=Phage protein
peg.2237		0.388105	0.766369	ID=fig|6666666.453076.peg.2237;Name=Enzyme involved in the deoxyxylulose pathway of isoprenoid biosynthesis
peg.1249		0.386983	0.222908	ID=fig|6666666.453076.peg.1249;Name=Two-component system response regulator QseB
peg.708		0.385495	0.791982	ID=fig|6666666.453076.peg.708;Name=Intracellular protease
peg.361		0.38361	0.815741	ID=fig|6666666.453076.peg.361;Name=hypothetical protein
peg.2786		0.383112	0.551665	ID=fig|6666666.453076.peg.2786;Name=hypothetical protein
peg.1886		0.382274	0.660997	ID=fig|6666666.453076.peg.1886;Name=FIG001590: Putative conserved exported protein precursor
peg.1422		0.382253	0.936348	ID=fig|6666666.453076.peg.1422;Name=Ornithine utilization regulator
peg.2864		0.382123	0.120411	ID=fig|6666666.453076.peg.2864;Name=ATP-dependent DNA helicase UvrD/PcrA%2C proteobacterial paralog
peg.1170		0.379968	0.934656	ID=fig|6666666.453076.peg.1170;Name=hypothetical protein
peg.1569		0.379839	0.73656	ID=fig|6666666.453076.peg.1569;Name=dNTP triphosphohydrolase%2C broad substrate specificity%2C subgroup 3
peg.1506		0.378118	0.151538	ID=fig|6666666.453076.peg.1506;Name=hypothetical protein
peg.300		0.377729	0.136413	ID=fig|6666666.453076.peg.300;Name=N-succinyl-L%2CL-diaminopimelate aminotransferase (EC 2.6.1.17)%2C type 2;Ontology_term=KEGG_ENZYME:2.6.1.17
peg.3454		0.376746	0.177554	ID=fig|6666666.453076.peg.3454;Name=Permease of the drug/metabolite transporter (DMT) superfamily
peg.2617		0.376688	0.255004	ID=fig|6666666.453076.peg.2617;Name=Transcriptional regulator%2C AcrR family
peg.740		0.374622	0.571124	ID=fig|6666666.453076.peg.740;Name=hypothetical protein
peg.3672		0.374586	0.243137	ID=fig|6666666.453076.peg.3672;Name=Linoleoyl-CoA desaturase (EC 1.14.19.3);Ontology_term=KEGG_ENZYME:1.14.19.3
peg.3369		0.373769	0.579069	ID=fig|6666666.453076.peg.3369;Name=outer membrane autotransporter barrel domain
peg.2628		0.37372	0.729317	ID=fig|6666666.453076.peg.2628;Name=hypothetical protein
peg.3012		0.372107	0.82732	ID=fig|6666666.453076.peg.3012;Name=Thioredoxin
peg.1158		0.369719	0.181208	ID=fig|6666666.453076.peg.1158;Name=putative lipoprotein
peg.2419		0.369633	0.41966	ID=fig|6666666.453076.peg.2419;Name=Cobalt-zinc-cadmium resistance protein CzcD
peg.2867		0.368924	0.496776	ID=fig|6666666.453076.peg.2867;Name=hypothetical protein
peg.3607		0.36861	0.432112	ID=fig|6666666.453076.peg.3607;Name=Homoserine dehydrogenase (EC 1.1.1.3);Ontology_term=KEGG_ENZYME:1.1.1.3
peg.3477		0.368489	0.450583	ID=fig|6666666.453076.peg.3477;Name=Cell division protein
peg.1357		0.368093	0.547968	ID=fig|6666666.453076.peg.1357;Name=Soluble pyridine nucleotide transhydrogenase (EC 1.6.1.1);Ontology_term=KEGG_ENZYME:1.6.1.1
peg.398		0.367418	0.24956	ID=fig|6666666.453076.peg.398;Name=DNA polymerase III delta prime subunit (EC 2.7.7.7);Ontology_term=KEGG_ENZYME:2.7.7.7
peg.1593		0.367374	0.512151	ID=fig|6666666.453076.peg.1593;Name=signal peptide peptidase SppA%2C 36K type
peg.858		0.367351	0.471143	ID=fig|6666666.453076.peg.858;Name=1-deoxy-D-xylulose 5-phosphate reductoisomerase (EC 1.1.1.267);Ontology_term=KEGG_ENZYME:1.1.1.267
peg.1204		0.367335	0.102374	ID=fig|6666666.453076.peg.1204;Name=hypothetical protein
peg.1382		0.366698	0.230209	ID=fig|6666666.453076.peg.1382;Name=Anthranilate phosphoribosyltransferase (EC 2.4.2.18);Ontology_term=KEGG_ENZYME:2.4.2.18
peg.3668		0.362607	0.726404	ID=fig|6666666.453076.peg.3668;Name=Periplasmic thiol:disulfide interchange protein DsbA
peg.2976		0.361226	0.64902	ID=fig|6666666.453076.peg.2976;Name=Ribosomal silencing factor RsfA
peg.824		0.36068	0.847388	ID=fig|6666666.453076.peg.824;Name=Protein GlcG
peg.3365		0.360443	0.786733	ID=fig|6666666.453076.peg.3365;Name=hypothetical protein
peg.2629		0.35924	0.148762	ID=fig|6666666.453076.peg.2629;Name=3%2C4-dihydroxy-2-butanone 4-phosphate synthase (EC 4.1.99.12) / GTP cyclohydrolase II (EC 3.5.4.25);Ontology_term=KEGG_ENZYME:4.1.99.12,KEGG_ENZYME:3.5.4.25
peg.792		0.358753	0.544266	ID=fig|6666666.453076.peg.792;Name=Ribose 5-phosphate isomerase A (EC 5.3.1.6);Ontology_term=KEGG_ENZYME:5.3.1.6
peg.1244		0.3573	0.394881	ID=fig|6666666.453076.peg.1244;Name=Multimodular transpeptidase-transglycosylase (EC 2.4.1.129) (EC 3.4.-.-);Ontology_term=KEGG_ENZYME:2.4.1.129,KEGG_ENZYME:3.4.-.-
peg.1865		0.355736	0.120411	ID=fig|6666666.453076.peg.1865;Name=FIG00969471: hypothetical protein
peg.1558		0.354942	0.751085	ID=fig|6666666.453076.peg.1558;Name=COG2102: Predicted ATPases of PP-loop superfamily
peg.1126		0.35286	0.40222	ID=fig|6666666.453076.peg.1126;Name=hypothetical protein
peg.317		0.352355	0.713326	ID=fig|6666666.453076.peg.317;Name=Acyl-CoA dehydrogenase%3B probable dibenzothiophene desulfurization enzyme
peg.816		0.351339	0.591822	ID=fig|6666666.453076.peg.816;Name=hypothetical protein
peg.1723	fur	0.351141	0.81403	ID=fig|6666666.453076.peg.1723;Name=Ferric uptake regulation protein FUR
peg.1849		0.351011	0.106053	ID=fig|6666666.453076.peg.1849;Name=Transcriptional regulator%2C LysR family
peg.2013		0.350173	0.215803	ID=fig|6666666.453076.peg.2013;Name=Ribonuclease HII (EC 3.1.26.4);Ontology_term=KEGG_ENZYME:3.1.26.4
peg.1827		0.347737	0.212143	ID=fig|6666666.453076.peg.1827;Name=Arylesterase precursor (EC 3.1.1.2);Ontology_term=KEGG_ENZYME:3.1.1.2
peg.2493		0.347215	0.536042	ID=fig|6666666.453076.peg.2493;Name=Gfa-like protein
peg.738		0.346859	0.280456	ID=fig|6666666.453076.peg.738;Name=Benzoate 1%2C2-dioxygenase alpha subunit (EC 1.14.12.10);Ontology_term=KEGG_ENZYME:1.14.12.10
peg.2936		0.345838	0.64864	ID=fig|6666666.453076.peg.2936;Name=3'-to-5' oligoribonuclease (orn)
peg.2918		0.344584	0.333841	ID=fig|6666666.453076.peg.2918;Name=Tail-specific protease prc
peg.1234		0.34315	0.226351	ID=fig|6666666.453076.peg.1234;Name=Cytosol nonspecific dipeptidase (EC 3.4.13.18);Ontology_term=KEGG_ENZYME:3.4.13.18
peg.3157		0.342192	0.446194	ID=fig|6666666.453076.peg.3157;Name=Ligand-binding SRPBCC domain protein family
peg.103		0.341278	0.943382	ID=fig|6666666.453076.peg.103;Name=hypothetical protein
peg.2556		0.340871	0.43983	ID=fig|6666666.453076.peg.2556;Name=Cell division protein FtsZ
peg.111		0.340483	0.942849	ID=fig|6666666.453076.peg.111;Name=VgrG protein
peg.2974		0.339988	0.604967	ID=fig|6666666.453076.peg.2974;Name=NAD(P) transhydrogenase subunit beta (EC 1.6.1.2);Ontology_term=KEGG_ENZYME:1.6.1.2
peg.1128		0.339857	0.450352	ID=fig|6666666.453076.peg.1128;Name=IMP cyclohydrolase (EC 3.5.4.10) / Phosphoribosylaminoimidazolecarboxamide formyltransferase (EC 2.1.2.3);Ontology_term=KEGG_ENZYME:3.5.4.10,KEGG_ENZYME:2.1.2.3
peg.3009		0.338828	0.818919	ID=fig|6666666.453076.peg.3009;Name=Integration host factor alpha subunit
peg.208		0.338549	0.71798	ID=fig|6666666.453076.peg.208;Name=FIG00351498: hypothetical protein
peg.360		0.336909	0.700892	ID=fig|6666666.453076.peg.360;Name=Predicted redox protein%2C regulator of disulfide bond formation
peg.692		0.336573	0.937406	ID=fig|6666666.453076.peg.692;Name=hypothetical protein
peg.752		0.335531	0.307231	ID=fig|6666666.453076.peg.752;Name=MBL-fold metallo-hydrolase superfamily
peg.2607		0.332829	0.722069	ID=fig|6666666.453076.peg.2607;Name=hypothetical protein
peg.2911		0.331279	0.369289	ID=fig|6666666.453076.peg.2911;Name=Gluconokinase (EC 2.7.1.12);Ontology_term=KEGG_ENZYME:2.7.1.12
peg.1070		0.328158	0.530476	ID=fig|6666666.453076.peg.1070;Name=hypothetical protein
peg.264		0.327369	0.495852	ID=fig|6666666.453076.peg.264;Name=Cytochrome d ubiquinol oxidase subunit I (EC 1.10.3.-);Ontology_term=KEGG_ENZYME:1.10.3.-
peg.137		0.327018	0.534641	ID=fig|6666666.453076.peg.137;Name=Putative transmembrane protein
peg.3595		0.326672	0.446194	ID=fig|6666666.453076.peg.3595;Name=hypothetical protein
peg.454		0.325625	0.56916	ID=fig|6666666.453076.peg.454;Name=putative membrane protein
peg.853		0.325446	0.667372	ID=fig|6666666.453076.peg.853;Name=3-hydroxyacyl-[acyl-carrier-protein] dehydratase%2C FabZ form (EC 4.2.1.59);Ontology_term=KEGG_ENZYME:4.2.1.59
peg.1835		0.323575	0.358156	ID=fig|6666666.453076.peg.1835;Name=Hydrolase%2C alpha/beta fold family
peg.3245		0.3233	0.4219	ID=fig|6666666.453076.peg.3245;Name=Protein translocase subunit YajC
peg.3406		0.323055	0.660997	ID=fig|6666666.453076.peg.3406;Name=Aspartate 1-decarboxylase (EC 4.1.1.11);Ontology_term=KEGG_ENZYME:4.1.1.11
peg.590		0.32292	0.260429	ID=fig|6666666.453076.peg.590;Name=Coenzyme PQQ synthesis protein B
peg.1368		0.32266	0.158131	ID=fig|6666666.453076.peg.1368;Name=Outer membrane stress sensor protease DegS
peg.457		0.321679	0.688188	ID=fig|6666666.453076.peg.457;Name=Peptidyl-prolyl cis-trans isomerase PpiD (EC 5.2.1.8);Ontology_term=KEGG_ENZYME:5.2.1.8
peg.3261		0.320173	0.349819	ID=fig|6666666.453076.peg.3261;Name=Hydrolase%2C alpha/beta fold family
peg.479		0.320167	0.453395	ID=fig|6666666.453076.peg.479;Name=Adenosylcobinamide kinase (EC 2.7.1.156) / Adenosylcobinamide-phosphate guanylyltransferase (EC 2.7.7.62);Ontology_term=KEGG_ENZYME:2.7.1.156,KEGG_ENZYME:2.7.7.62
peg.1965		0.319752	0.744109	ID=fig|6666666.453076.peg.1965;Name=Lactate-responsive regulator LldR in Enterobacteria%2C GntR family
peg.3402		0.318866	0.689379	ID=fig|6666666.453076.peg.3402;Name=Phosphoglycolate phosphatase (EC 3.1.3.18);Ontology_term=KEGG_ENZYME:3.1.3.18
peg.3591		0.315743	0.273782	ID=fig|6666666.453076.peg.3591;Name=Diaminohydroxyphosphoribosylaminopyrimidine deaminase (EC 3.5.4.26) / 5-amino-6-(5-phosphoribosylamino)uracil reductase (EC 1.1.1.193);Ontology_term=KEGG_ENZYME:3.5.4.26,KEGG_ENZYME:1.1.1.193
peg.744		0.314945	0.78622	ID=fig|6666666.453076.peg.744;Name=Uncharacterized MFS-type transporter
peg.1196		0.31491	0.498975	ID=fig|6666666.453076.peg.1196;Name=LysR family transcriptional regulator PA0133
peg.1515		0.314345	0.305751	ID=fig|6666666.453076.peg.1515;Name=Glutamate 5-kinase (EC 2.7.2.11) / RNA-binding C-terminal domain PUA;Ontology_term=KEGG_ENZYME:2.7.2.11
peg.1537		0.314344	0.596127	ID=fig|6666666.453076.peg.1537;Name=hypothetical protein
peg.1502		0.313466	0.460403	ID=fig|6666666.453076.peg.1502;Name=Deoxyribodipyrimidine photolyase (EC 4.1.99.3);Ontology_term=KEGG_ENZYME:4.1.99.3
peg.2636		0.313254	0.245236	ID=fig|6666666.453076.peg.2636;Name=Glutamate racemase (EC 5.1.1.3);Ontology_term=KEGG_ENZYME:5.1.1.3
peg.444		0.313224	0.145992	ID=fig|6666666.453076.peg.444;Name=Transcription-repair coupling factor
peg.1245		0.312918	0.686016	ID=fig|6666666.453076.peg.1245;Name=hypothetical protein
peg.2029		0.312855	0.511584	ID=fig|6666666.453076.peg.2029;Name=CinA-like protein
peg.1615		0.311245	0.272681	ID=fig|6666666.453076.peg.1615;Name=Site-specific tyrosine recombinase XerC
peg.1840		0.311184	0.186323	ID=fig|6666666.453076.peg.1840;Name=Lysyl-tRNA synthetase (class II) (EC 6.1.1.6);Ontology_term=KEGG_ENZYME:6.1.1.6
peg.886		0.309209	0.303688	ID=fig|6666666.453076.peg.886;Name=Cyclic pyranopterin monophosphate synthase accessory protein / Molybdopterin adenylyltransferase (EC 2.7.7.75);Ontology_term=KEGG_ENZYME:2.7.7.75
peg.2338		0.308557	0.536558	ID=fig|6666666.453076.peg.2338;Name=Succinylglutamate desuccinylase (EC 3.5.1.96);Ontology_term=KEGG_ENZYME:3.5.1.96
peg.2873		0.308501	0.510746	ID=fig|6666666.453076.peg.2873;Name=Transcriptional regulator%2C AcrR family
peg.498		0.307835	0.386109	ID=fig|6666666.453076.peg.498;Name=hypothetical protein
peg.390		0.306778	0.618028	ID=fig|6666666.453076.peg.390;Name=16S rRNA (guanine(527)-N(7))-methyltransferase (EC 2.1.1.170);Ontology_term=KEGG_ENZYME:2.1.1.170
peg.2130	blaGES	0.305293	0.725903	ID=fig|6666666.453076.peg.2130;Name=Beta-lactamase class A-like and penicillin binding proteins (PBPs) superfamily
peg.1575		0.304307	0.381372	ID=fig|6666666.453076.peg.1575;Name=Tol-Pal system protein TolQ
peg.519		0.30391	0.758155	ID=fig|6666666.453076.peg.519;Name=ATPase associated with various cellular activities%2C AAA_5
peg.1509		0.299899	0.263933	ID=fig|6666666.453076.peg.1509;Name=hypothetical protein
peg.2436		0.299796	0.596729	ID=fig|6666666.453076.peg.2436;Name=hypothetical protein
peg.3189		0.299038	0.628823	ID=fig|6666666.453076.peg.3189;Name=hypothetical protein
peg.3165		0.298034	0.35743	ID=fig|6666666.453076.peg.3165;Name=Formamidopyrimidine-DNA glycosylase (EC 3.2.2.23);Ontology_term=KEGG_ENZYME:3.2.2.23
peg.2685		0.297882	0.582891	ID=fig|6666666.453076.peg.2685;Name=Chaperone protein DnaJ
peg.1384		0.297536	0.293949	ID=fig|6666666.453076.peg.1384;Name=ortholog of Bordetella pertussis (BX470248) BP2475
peg.722		0.295876	0.385195	ID=fig|6666666.453076.peg.722;Name=Aromatic hydrocarbon utilization transcriptional regulator CatR (LysR family)
peg.1674		0.295217	0.658432	ID=fig|6666666.453076.peg.1674;Name=RNA-binding protein YhbY
peg.2568		0.293348	0.904204	ID=fig|6666666.453076.peg.2568;Name=FIG00350325: hypothetical protein
peg.3296		0.29327	0.273276	ID=fig|6666666.453076.peg.3296;Name=Quinolinate synthetase (EC 2.5.1.72);Ontology_term=KEGG_ENZYME:2.5.1.72
peg.3246		0.292126	0.28032	ID=fig|6666666.453076.peg.3246;Name=Protein translocase subunit SecD
peg.1672		0.291429	0.636989	ID=fig|6666666.453076.peg.1672;Name=Cell division protein FtsH
peg.1476	fabR_1	0.289104	0.725391	ID=fig|6666666.453076.peg.1476;Name=Unsaturated fatty acid biosythesis repressor FabR%2C TetR family
peg.51		0.286942	0.814676	ID=fig|6666666.453076.peg.51;Name=Soluble cytochrome b562
peg.35		0.286915	0.210561	ID=fig|6666666.453076.peg.35;Name=Guanine deaminase (EC 3.5.4.3);Ontology_term=KEGG_ENZYME:3.5.4.3
peg.3264		0.286657	0.554064	ID=fig|6666666.453076.peg.3264;Name=Dihydrolipoamide dehydrogenase (EC 1.8.1.4);Ontology_term=KEGG_ENZYME:1.8.1.4
peg.2801		0.28546	0.623777	ID=fig|6666666.453076.peg.2801;Name=hypothetical protein
peg.3084		0.284702	0.599964	ID=fig|6666666.453076.peg.3084;Name=LysR family transcriptional regulator STM2281
peg.2694		0.284689	0.660997	ID=fig|6666666.453076.peg.2694;Name=DSBA-like thioredoxin domain protein
peg.59		0.281826	0.618028	ID=fig|6666666.453076.peg.59;Name=Anhydro-N-acetylmuramic acid kinase (EC 2.7.1.170);Ontology_term=KEGG_ENZYME:2.7.1.170
peg.1837		0.281457	0.825332	ID=fig|6666666.453076.peg.1837;Name=Rubredoxin
peg.905		0.280577	0.948748	ID=fig|6666666.453076.peg.905;Name=hypothetical protein
peg.3322		0.279812	0.951798	ID=fig|6666666.453076.peg.3322;Name=hypothetical protein
peg.1274		0.279558	0.95408	ID=fig|6666666.453076.peg.1274;Name=Gifsy-2 prophage lysozyme( EC:3.2.1.17 );Ontology_term=KEGG_ENZYME:3.2.1.17
peg.3661		0.279226	0.812201	ID=fig|6666666.453076.peg.3661;Name=Alkanesulfonates-binding protein
peg.1714		0.278482	0.608391	ID=fig|6666666.453076.peg.1714;Name=Deoxyuridine 5'-triphosphate nucleotidohydrolase (EC 3.6.1.23);Ontology_term=KEGG_ENZYME:3.6.1.23
peg.597		0.278327	0.647624	ID=fig|6666666.453076.peg.597;Name=G:T/U mismatch-specific uracil/thymine DNA-glycosylase (EC 3.2.2.27);Ontology_term=KEGG_ENZYME:3.2.2.27
peg.1389	blaADC	0.27792	0.612513	ID=fig|6666666.453076.peg.1389;Name=Class C beta-lactamase (EC 3.5.2.6) > ADC family;Ontology_term=KEGG_ENZYME:3.5.2.6
peg.1145		0.277834	0.951871	ID=fig|6666666.453076.peg.1145;Name=FIG00351208: hypothetical protein
peg.430		0.277803	0.581839	ID=fig|6666666.453076.peg.430;Name=Thimet oligopeptidase (EC 3.4.24.15);Ontology_term=KEGG_ENZYME:3.4.24.15
peg.1986		0.276048	0.478216	ID=fig|6666666.453076.peg.1986;Name=Transcriptional regulator for ferulate or vanillate catabolism
peg.2805		0.275512	0.471584	ID=fig|6666666.453076.peg.2805;Name=Hypothetical metal-binding enzyme%2C YcbL homolog
peg.2659		0.274596	0.772259	ID=fig|6666666.453076.peg.2659;Name=4-hydroxy-tetrahydrodipicolinate synthase (EC 4.3.3.7);Ontology_term=KEGG_ENZYME:4.3.3.7
peg.1203		0.273887	0.508762	ID=fig|6666666.453076.peg.1203;Name=Serine/threonine protein kinase
peg.3203		0.272612	0.807863	ID=fig|6666666.453076.peg.3203;Name=Tryptophan synthase alpha chain (EC 4.2.1.20);Ontology_term=KEGG_ENZYME:4.2.1.20
peg.2924	pilF	0.271928	0.278736	ID=fig|6666666.453076.peg.2924;Name=Type IV pilus biogenesis protein PilF
peg.3608		0.271408	0.39044	ID=fig|6666666.453076.peg.3608;Name=Thiol:disulfide interchange protein DsbC
peg.580		0.271158	0.848168	ID=fig|6666666.453076.peg.580;Name=DNA-binding domain of ModE
peg.794		0.268658	0.36436	ID=fig|6666666.453076.peg.794;Name=KtrAB potassium uptake system%2C peripheral membrane component KtrA
peg.2182		0.268397	0.739713	ID=fig|6666666.453076.peg.2182;Name=hypothetical protein
peg.502		0.268214	0.621757	ID=fig|6666666.453076.peg.502;Name=FIG00350723: hypothetical protein
peg.3197		0.266747	0.765732	ID=fig|6666666.453076.peg.3197;Name=Alkyl hydroperoxide reductase subunit C-like protein
peg.1705		0.264703	0.560738	ID=fig|6666666.453076.peg.1705;Name=FIG00350596: hypothetical protein
peg.3709		0.264429	0.799172	ID=fig|6666666.453076.peg.3709;Name=Propionate catabolism operon transcriptional regulator of GntR family
peg.3653		0.26416	0.509021	ID=fig|6666666.453076.peg.3653;Name=FMN adenylyltransferase (EC 2.7.7.2) / Riboflavin kinase (EC 2.7.1.26);Ontology_term=KEGG_ENZYME:2.7.7.2,KEGG_ENZYME:2.7.1.26
peg.3193		0.263866	0.508762	ID=fig|6666666.453076.peg.3193;Name=FIG01964566: Predicted membrane protein%2C hemolysin III homolog
peg.210		0.263474	0.929382	ID=fig|6666666.453076.peg.210;Name=TPR-repeat-containing protein?
peg.1822		0.262366	0.416819	ID=fig|6666666.453076.peg.1822;Name=[4Fe-4S] cluster carrier protein NfuA
peg.2441		0.261153	0.780048	ID=fig|6666666.453076.peg.2441;Name=Phosphoribosylformimino-5-aminoimidazole carboxamide ribotide isomerase (EC 5.3.1.16);Ontology_term=KEGG_ENZYME:5.3.1.16
peg.2431		0.261025	0.385267	ID=fig|6666666.453076.peg.2431;Name=Transcription accessory protein (S1 RNA-binding domain)
peg.3596		0.260903	0.473785	ID=fig|6666666.453076.peg.3596;Name=DNA polymerase III chi subunit (EC 2.7.7.7);Ontology_term=KEGG_ENZYME:2.7.7.7
peg.3153		0.260465	0.286863	ID=fig|6666666.453076.peg.3153;Name=Prolyl-tRNA synthetase (EC 6.1.1.15)%2C bacterial type;Ontology_term=KEGG_ENZYME:6.1.1.15
peg.2048		0.25928	0.473956	ID=fig|6666666.453076.peg.2048;Name=3-oxoacyl-[acyl-carrier-protein] synthase%2C KASIII (EC 2.3.1.180);Ontology_term=KEGG_ENZYME:2.3.1.180
peg.3166		0.25861	0.67021	ID=fig|6666666.453076.peg.3166;Name=Peptidyl-prolyl cis-trans isomerase PpiC (EC 5.2.1.8);Ontology_term=KEGG_ENZYME:5.2.1.8
peg.885		0.257653	0.515038	ID=fig|6666666.453076.peg.885;Name=Molybdopterin molybdenumtransferase (EC 2.10.1.1);Ontology_term=KEGG_ENZYME:2.10.1.1
peg.2946		0.257592	0.300178	ID=fig|6666666.453076.peg.2946;Name=Acetolactate synthase large subunit (EC 2.2.1.6);Ontology_term=KEGG_ENZYME:2.2.1.6
peg.271		0.257104	0.796263	ID=fig|6666666.453076.peg.271;Name=Taurine transport ATP-binding protein TauB
peg.2126		0.256484	0.81335	ID=fig|6666666.453076.peg.2126;Name=3-hydroxyacyl-CoA dehydrogenase (EC 1.1.1.35);Ontology_term=KEGG_ENZYME:1.1.1.35
peg.1442		0.255465	0.897464	ID=fig|6666666.453076.peg.1442;Name=LSU ribosomal protein L31p @ LSU ribosomal protein L31p%2C zinc-dependent
peg.1248		0.254981	0.64864	ID=fig|6666666.453076.peg.1248;Name=Sensor protein qseC (EC 2.7.3.-);Ontology_term=KEGG_ENZYME:2.7.3.-
peg.3395		0.254066	0.8395	ID=fig|6666666.453076.peg.3395;Name=FIG01269488: protein%2C clustered with ribosomal protein L32p
peg.456		0.253621	0.87294	ID=fig|6666666.453076.peg.456;Name=DNA-binding protein HU-beta
peg.3712		0.253223	0.756351	ID=fig|6666666.453076.peg.3712;Name=2-methylcitrate dehydratase (2-methyl-trans-aconitate forming) (EC 4.2.1.117);Ontology_term=KEGG_ENZYME:4.2.1.117
peg.791		0.252268	0.446194	ID=fig|6666666.453076.peg.791;Name=Zinc metalloprotease
peg.593		0.252222	0.438303	ID=fig|6666666.453076.peg.593;Name=Coenzyme PQQ synthesis protein E
peg.2621		0.251826	0.316971	ID=fig|6666666.453076.peg.2621;Name=Phosphatidylserine decarboxylase (EC 4.1.1.65);Ontology_term=KEGG_ENZYME:4.1.1.65
peg.3719		0.251053	0.955273	ID=fig|6666666.453076.peg.3719;Name=FIG00353401: hypothetical protein
peg.2717		0.250849	0.61783	ID=fig|6666666.453076.peg.2717;Name=Putative oxidoreductase
peg.1172	csuD	0.250316	0.621311	ID=fig|6666666.453076.peg.1172;Name=Sigma-fimbriae usher protein
peg.2992		0.250025	0.329971	ID=fig|6666666.453076.peg.2992;Name=RNase adapter protein RapZ
peg.2244		0.247895	0.855625	ID=fig|6666666.453076.peg.2244;Name=hypothetical protein
peg.517		0.247839	0.884915	ID=fig|6666666.453076.peg.517;Name=hypothetical protein
peg.134		0.246978	0.509488	ID=fig|6666666.453076.peg.134;Name=ClpB-like protein
peg.2732		0.245982	0.700892	ID=fig|6666666.453076.peg.2732;Name=Fe(2+)/alpha-ketoglutarate-dependent dioxygenase LpxO
peg.2861		0.245277	0.631678	ID=fig|6666666.453076.peg.2861;Name=DNA topoisomerase I (EC 5.99.1.2);Ontology_term=KEGG_ENZYME:5.99.1.2
peg.1465		0.242839	0.801738	ID=fig|6666666.453076.peg.1465;Name=Aromatic amino acid transport protein AroP
peg.2363		0.24209	0.631769	ID=fig|6666666.453076.peg.2363;Name=Putative DMT superfamily metabolite efflux protein precursor
peg.1912		0.241304	0.801437	ID=fig|6666666.453076.peg.1912;Name=Dihydroorotase (EC 3.5.2.3);Ontology_term=KEGG_ENZYME:3.5.2.3
peg.2438		0.24121	0.336814	ID=fig|6666666.453076.peg.2438;Name=Imidazole glycerol phosphate synthase amidotransferase subunit (EC 2.4.2.-);Ontology_term=KEGG_ENZYME:2.4.2.-
peg.2881		0.240894	0.675259	ID=fig|6666666.453076.peg.2881;Name=Thymidylate synthase (EC 2.1.1.45);Ontology_term=KEGG_ENZYME:2.1.1.45
peg.2390		0.239681	0.36436	ID=fig|6666666.453076.peg.2390;Name=Beta-propeller domains of methanol dehydrogenase type
peg.602		0.239652	0.417773	ID=fig|6666666.453076.peg.602;Name=Phage capsid and scaffold
peg.3491		0.239611	0.410741	ID=fig|6666666.453076.peg.3491;Name=hypothetical protein
peg.26		0.236988	0.696872	ID=fig|6666666.453076.peg.26;Name=Uncharacterized membrane protein PA1577
peg.3641		0.236975	0.687074	ID=fig|6666666.453076.peg.3641;Name=Translation elongation factor Tu
peg.441		0.236879	0.745534	ID=fig|6666666.453076.peg.441;Name=hypothetical protein
peg.1692		0.23542	0.95904	ID=fig|6666666.453076.peg.1692;Name=Autotransporter adhesin
peg.2060		0.235134	0.572691	ID=fig|6666666.453076.peg.2060;Name=Gfa-like protein
peg.1530		0.234684	0.726746	ID=fig|6666666.453076.peg.1530;Name=3-hydroxypropionate dehydrogenase (EC 1.1.1.298);Ontology_term=KEGG_ENZYME:1.1.1.298
peg.3708		0.234236	0.874012	ID=fig|6666666.453076.peg.3708;Name=Biosynthetic Aromatic amino acid aminotransferase alpha (EC 2.6.1.57);Ontology_term=KEGG_ENZYME:2.6.1.57
peg.522		0.234123	0.358156	ID=fig|6666666.453076.peg.522;Name=Ribosomal protein L3 N(5)-glutamine methyltransferase (EC 2.1.1.298);Ontology_term=KEGG_ENZYME:2.1.1.298
peg.77		0.232635	0.741252	ID=fig|6666666.453076.peg.77;Name=Bis(5'-nucleosyl)-tetraphosphatase%2C symmetrical (EC 3.6.1.41);Ontology_term=KEGG_ENZYME:3.6.1.41
peg.2352		0.231471	0.410724	ID=fig|6666666.453076.peg.2352;Name=Uncharacterized UPF0118 membrane protein
peg.3415		0.230874	0.509046	ID=fig|6666666.453076.peg.3415;Name=Outer membrane beta-barrel assembly protein BamD
peg.1351		0.230745	0.860179	ID=fig|6666666.453076.peg.1351;Name=SSU ribosomal protein S2p (SAe)
peg.3671		0.229252	0.608353	ID=fig|6666666.453076.peg.3671;Name=Flavodoxin reductases (ferredoxin-NADPH reductases) family 1
peg.2593		0.228527	0.958164	ID=fig|6666666.453076.peg.2593;Name=hypothetical protein
peg.2221		0.228094	0.959763	ID=fig|6666666.453076.peg.2221;Name=hypothetical protein
peg.1058		0.227303	0.796263	ID=fig|6666666.453076.peg.1058;Name=Antitoxin DinJ (binds YafQ toxin)
peg.1393		0.226535	0.860179	ID=fig|6666666.453076.peg.1393;Name=Uroporphyrinogen III decarboxylase (EC 4.1.1.37);Ontology_term=KEGG_ENZYME:4.1.1.37
peg.782		0.22644	0.680518	ID=fig|6666666.453076.peg.782;Name=Transcriptional regulator%2C PadR family
peg.2909		0.226294	0.675419	ID=fig|6666666.453076.peg.2909;Name=4-hydroxy-2-oxoglutarate aldolase (EC 4.1.3.16) @ 2-dehydro-3-deoxyphosphogluconate aldolase (EC 4.1.2.14);Ontology_term=KEGG_ENZYME:4.1.3.16,KEGG_ENZYME:4.1.2.14
peg.1238		0.226043	0.64902	ID=fig|6666666.453076.peg.1238;Name=IroE protein
peg.830		0.225574	0.670196	ID=fig|6666666.453076.peg.830;Name=PTS system%2C inactive IIB catalytic domain / PTS system%2C fructose-specific IIB component (EC 2.7.1.202) / PTS system%2C fructose-specific IIC component;Ontology_term=KEGG_ENZYME:2.7.1.202
peg.477		0.224591	0.577559	ID=fig|6666666.453076.peg.477;Name=CbbY family protein
peg.224		0.224309	0.876522	ID=fig|6666666.453076.peg.224;Name=FIG00351059: hypothetical protein
peg.3159		0.224168	0.712701	ID=fig|6666666.453076.peg.3159;Name=Thiol:disulfide interchange protein DsbC
peg.2362		0.223569	0.438303	ID=fig|6666666.453076.peg.2362;Name=Threonine/homoserine exporter RhtA
peg.1562		0.223161	0.85885	ID=fig|6666666.453076.peg.1562;Name=Enoyl-CoA hydratase (EC 4.2.1.17);Ontology_term=KEGG_ENZYME:4.2.1.17
peg.2094		0.221557	0.619015	ID=fig|6666666.453076.peg.2094;Name=Type I secretion membrane fusion protein%2C HlyD family @ Type I secretion system%2C membrane fusion protein LapC
peg.3625		0.220144	0.703694	ID=fig|6666666.453076.peg.3625;Name=FIG001341: Probable Fe(2+)-trafficking protein YggX
peg.2906		0.219449	0.624147	ID=fig|6666666.453076.peg.2906;Name=BioD-like N-terminal domain / Phosphate acetyltransferase (EC 2.3.1.8);Ontology_term=KEGG_ENZYME:2.3.1.8
peg.2075		0.218982	0.861956	ID=fig|6666666.453076.peg.2075;Name=Pyrroline-5-carboxylate reductase (EC 1.5.1.2);Ontology_term=KEGG_ENZYME:1.5.1.2
peg.679		0.218846	0.638059	ID=fig|6666666.453076.peg.679;Name=Transcriptional regulator%2C GntR family
peg.2047		0.218759	0.633493	ID=fig|6666666.453076.peg.2047;Name=ATP-dependent helicase HrpA
peg.1720		0.21752	0.663206	ID=fig|6666666.453076.peg.1720;Name=FIG00351543: hypothetical protein
peg.2112		0.216949	0.963887	ID=fig|6666666.453076.peg.2112;Name=Thioredoxin
peg.2938		0.216687	0.60461	ID=fig|6666666.453076.peg.2938;Name=Enoyl-[acyl-carrier-protein] reductase [NADH] (EC 1.3.1.9);Ontology_term=KEGG_ENZYME:1.3.1.9
peg.1826		0.21579	0.770582	ID=fig|6666666.453076.peg.1826;Name=Carbonic anhydrase%2C beta class (EC 4.2.1.1);Ontology_term=KEGG_ENZYME:4.2.1.1
peg.990		0.215242	0.344617	ID=fig|6666666.453076.peg.990;Name=DNA polymerase III subunits gamma and tau (EC 2.7.7.7);Ontology_term=KEGG_ENZYME:2.7.7.7
peg.1048		0.214345	0.439958	ID=fig|6666666.453076.peg.1048;Name=Glutaminyl-tRNA synthetase (EC 6.1.1.18);Ontology_term=KEGG_ENZYME:6.1.1.18
peg.3520		0.214098	0.758155	ID=fig|6666666.453076.peg.3520;Name=putative membrane protein
peg.1051		0.213308	0.506225	ID=fig|6666666.453076.peg.1051;Name=Oxygen-insensitive NAD(P)H nitroreductase (EC 1.-.-.-) / Dihydropteridine reductase (EC 1.5.1.34);Ontology_term=KEGG_ENZYME:1.-.-.-,KEGG_ENZYME:1.5.1.34
peg.1037		0.212416	0.581997	ID=fig|6666666.453076.peg.1037;Name=5-carboxymethyl-2-hydroxymuconate delta-isomerase (EC 5.3.3.10);Ontology_term=KEGG_ENZYME:5.3.3.10
peg.3295		0.211296	0.511584	ID=fig|6666666.453076.peg.3295;Name=Glutamate N-acetyltransferase (EC 2.3.1.35) @ N-acetylglutamate synthase (EC 2.3.1.1);Ontology_term=KEGG_ENZYME:2.3.1.35,KEGG_ENZYME:2.3.1.1
peg.3311		0.209792	0.957658	ID=fig|6666666.453076.peg.3311;Name=Transcriptional regulator%2C AraC family
peg.190		0.209344	0.695619	ID=fig|6666666.453076.peg.190;Name=TesB-like acyl-CoA thioesterase 5
peg.1863		0.209021	0.806164	ID=fig|6666666.453076.peg.1863;Name=Peptidoglycan D%2CD-transpeptidase MrdA (EC 3.4.16.4);Ontology_term=KEGG_ENZYME:3.4.16.4
peg.3247		0.208707	0.476231	ID=fig|6666666.453076.peg.3247;Name=Protein translocase subunit SecF
peg.1729		0.208275	0.8125	ID=fig|6666666.453076.peg.1729;Name=OsmC/Ohr family protein
peg.1905		0.208053	0.731166	ID=fig|6666666.453076.peg.1905;Name=ABC transporter%2C periplasmic substrate-binding protein yejA
peg.325		0.205522	0.73374	ID=fig|6666666.453076.peg.325;Name=Probable transcriptional regulatory protein YebC
peg.859		0.204838	0.291483	ID=fig|6666666.453076.peg.859;Name=Phosphatidate cytidylyltransferase (EC 2.7.7.41);Ontology_term=KEGG_ENZYME:2.7.7.41
peg.1091		0.204396	0.613044	ID=fig|6666666.453076.peg.1091;Name=Transcriptional regulator%2C AraC family
peg.1446		0.204097	0.671061	ID=fig|6666666.453076.peg.1446;Name=ATP-dependent protease La (EC 3.4.21.53) Type II;Ontology_term=KEGG_ENZYME:3.4.21.53
peg.2977		0.201433	0.766834	ID=fig|6666666.453076.peg.2977;Name=Hydroxypyruvate isomerase (EC 5.3.1.22);Ontology_term=KEGG_ENZYME:5.3.1.22
peg.2761		0.201337	0.847005	ID=fig|6666666.453076.peg.2761;Name=Ribosome-binding factor A
peg.2093		0.200526	0.506225	ID=fig|6666666.453076.peg.2093;Name=Type I secretion system ATPase%2C LssB family LapB
peg.3025		0.200509	0.593162	ID=fig|6666666.453076.peg.3025;Name=hypothetical protein
peg.1444		0.200341	0.85424	ID=fig|6666666.453076.peg.1444;Name=Lactoylglutathione lyase (EC 4.4.1.5);Ontology_term=KEGG_ENZYME:4.4.1.5
peg.2389		0.200304	0.822735	ID=fig|6666666.453076.peg.2389;Name=FIG004694: Hypothetical protein
peg.408		0.196296	0.404739	ID=fig|6666666.453076.peg.408;Name=Enoyl-CoA hydratase/isomerase
peg.2837		0.195734	0.835621	ID=fig|6666666.453076.peg.2837;Name=3-isopropylmalate dehydratase large subunit (EC 4.2.1.33);Ontology_term=KEGG_ENZYME:4.2.1.33
peg.493		0.195023	0.535693	ID=fig|6666666.453076.peg.493;Name=ABC-type efflux pump%2C duplicated ATPase component YbhF
peg.1819		0.194213	0.8125	ID=fig|6666666.453076.peg.1819;Name=Sulfatase modifying factor 1 precursor (C-alpha-formyglycine- generating enzyme 1)
peg.2339		0.192502	0.658432	ID=fig|6666666.453076.peg.2339;Name=Succinylarginine dihydrolase (EC 3.5.3.23);Ontology_term=KEGG_ENZYME:3.5.3.23
peg.3018		0.192391	0.763737	ID=fig|6666666.453076.peg.3018;Name=DNA polymerase I (EC 2.7.7.7);Ontology_term=KEGG_ENZYME:2.7.7.7
peg.1215		0.191211	0.584644	ID=fig|6666666.453076.peg.1215;Name=Colicin V production protein
peg.3287		0.190496	0.78594	ID=fig|6666666.453076.peg.3287;Name=Ribulose-phosphate 3-epimerase (EC 5.1.3.1);Ontology_term=KEGG_ENZYME:5.1.3.1
peg.310		0.190328	0.737031	ID=fig|6666666.453076.peg.310;Name=GTP-binding and nucleic acid-binding protein YchF
peg.2016		0.189645	0.656638	ID=fig|6666666.453076.peg.2016;Name=Alanyl-tRNA synthetase (EC 6.1.1.7);Ontology_term=KEGG_ENZYME:6.1.1.7
peg.3096		0.188796	0.739241	ID=fig|6666666.453076.peg.3096;Name=hypothetical protein
peg.1378		0.18833	0.410203	ID=fig|6666666.453076.peg.1378;Name=Xaa-Pro aminopeptidase (EC 3.4.11.9);Ontology_term=KEGG_ENZYME:3.4.11.9
peg.1090		0.186147	0.875259	ID=fig|6666666.453076.peg.1090;Name=3-hydroxyacyl-CoA dehydrogenase
peg.191		0.185816	0.847005	ID=fig|6666666.453076.peg.191;Name=Indolepyruvate ferredoxin oxidoreductase%2C alpha and beta subunits
peg.3484		0.185354	0.832502	ID=fig|6666666.453076.peg.3484;Name=GMP synthase [glutamine-hydrolyzing]%2C amidotransferase subunit (EC 6.3.5.2) / GMP synthase [glutamine-hydrolyzing]%2C ATP pyrophosphatase subunit (EC 6.3.5.2);Ontology_term=KEGG_ENZYME:6.3.5.2,KEGG_ENZYME:6.3.5.2
peg.3567		0.184912	0.691134	ID=fig|6666666.453076.peg.3567;Name=Lyzozyme M1 (1%2C4-beta-N-acetylmuramidase) (EC 3.2.1.17);Ontology_term=KEGG_ENZYME:3.2.1.17
peg.3490		0.184827	0.495852	ID=fig|6666666.453076.peg.3490;Name=ParA-like protein
peg.2499		0.184646	0.557633	ID=fig|6666666.453076.peg.2499;Name=Transcriptional regulator%2C LysR family
peg.230		0.182881	0.866419	ID=fig|6666666.453076.peg.230;Name=Lysine-arginine-ornithine-binding periplasmic protein ArgT (TC 3.A.1.3.1)
peg.3122		0.182338	0.848168	ID=fig|6666666.453076.peg.3122;Name=Intracellular protease
peg.1441		0.180428	0.586114	ID=fig|6666666.453076.peg.1441;Name=FOG: PAS/PAC domain
peg.3029		0.179865	0.828304	ID=fig|6666666.453076.peg.3029;Name=Outer-membrane-phospholipid-binding lipoprotein MlaA
peg.21		0.179595	0.631892	ID=fig|6666666.453076.peg.21;Name=Membrane-bound lytic murein transglycosylase B
peg.2351		0.177329	0.77898	ID=fig|6666666.453076.peg.2351;Name=ParA-like protein
peg.2314		0.176915	0.728243	ID=fig|6666666.453076.peg.2314;Name=GTP cyclohydrolase II (EC 3.5.4.25);Ontology_term=KEGG_ENZYME:3.5.4.25
peg.2695		0.175889	0.708005	ID=fig|6666666.453076.peg.2695;Name=Dihydroxy-acid dehydratase (EC 4.2.1.9);Ontology_term=KEGG_ENZYME:4.2.1.9
peg.1878		0.175732	0.971393	ID=fig|6666666.453076.peg.1878;Name=Cell surface protein
peg.1297		0.173316	0.969529	ID=fig|6666666.453076.peg.1297;Name=hypothetical protein
peg.581		0.172926	0.546315	ID=fig|6666666.453076.peg.581;Name=Molybdenum ABC transporter%2C substrate-binding protein ModA
peg.1028		0.170822	0.660997	ID=fig|6666666.453076.peg.1028;Name=Sigma-fimbriae tip adhesin
peg.3205		0.170714	0.661866	ID=fig|6666666.453076.peg.3205;Name=Predicted metal-dependent hydrolase
peg.403		0.168011	0.770582	ID=fig|6666666.453076.peg.403;Name=General secretion pathway protein I
peg.394		0.167516	0.688188	ID=fig|6666666.453076.peg.394;Name=Biopolymer transport protein ExbD/TolR
peg.375		0.167446	0.704358	ID=fig|6666666.453076.peg.375;Name=Nucleoprotein/polynucleotide-associated enzyme
peg.3317		0.16478	0.971393	ID=fig|6666666.453076.peg.3317;Name=hypothetical protein
peg.2812		0.164345	0.865057	ID=fig|6666666.453076.peg.2812;Name=LSU ribosomal protein L31p @ LSU ribosomal protein L31p%2C zinc-independent
peg.1119		0.163242	0.798867	ID=fig|6666666.453076.peg.1119;Name=hypothetical protein
peg.2784		0.162706	0.775821	ID=fig|6666666.453076.peg.2784;Name=Polyribonucleotide nucleotidyltransferase (EC 2.7.7.8);Ontology_term=KEGG_ENZYME:2.7.7.8
peg.1307		0.160809	0.972496	ID=fig|6666666.453076.peg.1307;Name=hypothetical protein
peg.3036		0.158237	0.763658	ID=fig|6666666.453076.peg.3036;Name=Tryptophanyl-tRNA synthetase (EC 6.1.1.2);Ontology_term=KEGG_ENZYME:6.1.1.2
peg.2857		0.157759	0.915724	ID=fig|6666666.453076.peg.2857;Name=hypothetical protein
peg.2026		0.157725	0.85424	ID=fig|6666666.453076.peg.2026;Name=Protein PhnO
peg.3271		0.157637	0.567456	ID=fig|6666666.453076.peg.3271;Name=Histidinol-phosphate aminotransferase (EC 2.6.1.9);Ontology_term=KEGG_ENZYME:2.6.1.9
peg.865		0.153486	0.760655	ID=fig|6666666.453076.peg.865;Name=Nitrogen regulation protein NtrB (EC 2.7.13.3);Ontology_term=KEGG_ENZYME:2.7.13.3
peg.3158		0.153379	0.545615	ID=fig|6666666.453076.peg.3158;Name=tRNA-modifying protein YgfZ
peg.1713		0.15271	0.711603	ID=fig|6666666.453076.peg.1713;Name=ATP-dependent DNA helicase Rep
peg.497		0.151197	0.790966	ID=fig|6666666.453076.peg.497;Name=FIG00350803: hypothetical protein
peg.152		0.14889	0.499317	ID=fig|6666666.453076.peg.152;Name=L-serine dehydratase%2C beta subunit (EC 4.3.1.17) / L-serine dehydratase%2C alpha subunit (EC 4.3.1.17);Ontology_term=KEGG_ENZYME:4.3.1.17,KEGG_ENZYME:4.3.1.17
peg.3681		0.14876	0.81585	ID=fig|6666666.453076.peg.3681;Name=FKBP-type peptidyl-prolyl cis-trans isomerase FklB (EC 5.2.1.8);Ontology_term=KEGG_ENZYME:5.2.1.8
peg.2125		0.147604	0.801066	ID=fig|6666666.453076.peg.2125;Name=hypothetical protein
peg.1533		0.146431	0.64902	ID=fig|6666666.453076.peg.1533;Name=DNA recombination and repair protein RecO
peg.3201		0.144737	0.807863	ID=fig|6666666.453076.peg.3201;Name=Dihydrofolate synthase (EC 6.3.2.12) @ Folylpolyglutamate synthase (EC 6.3.2.17);Ontology_term=KEGG_ENZYME:6.3.2.12,KEGG_ENZYME:6.3.2.17
peg.442		0.141554	0.864382	ID=fig|6666666.453076.peg.442;Name=Predicted dye-decolorizing peroxidase (DyP)%2C encapsulated subgroup
peg.136		0.141483	0.701351	ID=fig|6666666.453076.peg.136;Name=Uncharacterized protein ImpJ/VasE
peg.131		0.141256	0.663206	ID=fig|6666666.453076.peg.131;Name=hypothetical protein
peg.508		0.141136	0.64864	ID=fig|6666666.453076.peg.508;Name=O-acetylhomoserine sulfhydrylase (EC 2.5.1.49) / O-succinylhomoserine sulfhydrylase (EC 2.5.1.48);Ontology_term=KEGG_ENZYME:2.5.1.49,KEGG_ENZYME:2.5.1.48
peg.366		0.138089	0.822822	ID=fig|6666666.453076.peg.366;Name=FIG00350668: hypothetical protein
peg.1617		0.13737	0.863516	ID=fig|6666666.453076.peg.1617;Name=Diaminopimelate epimerase (EC 5.1.1.7);Ontology_term=KEGG_ENZYME:5.1.1.7
peg.2297		0.136548	0.795185	ID=fig|6666666.453076.peg.2297;Name=Glycerol-3-phosphate acyltransferase (EC 2.3.1.15);Ontology_term=KEGG_ENZYME:2.3.1.15
peg.3597		0.136384	0.553032	ID=fig|6666666.453076.peg.3597;Name=Cytosol aminopeptidase PepA (EC 3.4.11.1);Ontology_term=KEGG_ENZYME:3.4.11.1
peg.3364		0.135779	0.924632	ID=fig|6666666.453076.peg.3364;Name=Deoxycytidine triphosphate deaminase (EC 3.5.4.13);Ontology_term=KEGG_ENZYME:3.5.4.13
peg.1443		0.135212	0.793676	ID=fig|6666666.453076.peg.1443;Name=Sodium/bile acid symporter family
peg.1778		0.134112	0.566044	ID=fig|6666666.453076.peg.1778;Name=Biofilm PGA synthesis deacetylase PgaB (EC 3.-)
peg.1456		0.133988	0.723186	ID=fig|6666666.453076.peg.1456;Name=High frequency lysogenization protein HflD
peg.2824		0.131791	0.603292	ID=fig|6666666.453076.peg.2824;Name=Ribosomal large subunit pseudouridine synthase C (EC 5.4.99.24);Ontology_term=KEGG_ENZYME:5.4.99.24
peg.1367		0.131334	0.853519	ID=fig|6666666.453076.peg.1367;Name=CCA tRNA nucleotidyltransferase (EC 2.7.7.72);Ontology_term=KEGG_ENZYME:2.7.7.72
peg.2897		0.128985	0.904742	ID=fig|6666666.453076.peg.2897;Name=2-isopropylmalate synthase (EC 2.3.3.13);Ontology_term=KEGG_ENZYME:2.3.3.13
peg.200		0.128539	0.695138	ID=fig|6666666.453076.peg.200;Name=SAM-dependent methyltransferase
peg.1888		0.12838	0.874012	ID=fig|6666666.453076.peg.1888;Name=2-polyprenyl-6-methoxyphenol hydroxylase
peg.3223		0.12745	0.863843	ID=fig|6666666.453076.peg.3223;Name=hypothetical protein
peg.2408		0.126708	0.84648	ID=fig|6666666.453076.peg.2408;Name=UDP-N-acetylmuramoylalanyl-D-glutamate--2%2C6-diaminopimelate ligase (EC 6.3.2.13);Ontology_term=KEGG_ENZYME:6.3.2.13
peg.3267		0.126214	0.756213	ID=fig|6666666.453076.peg.3267;Name=YrbA protein
peg.406		0.126198	0.940023	ID=fig|6666666.453076.peg.406;Name=6-carboxy-5%2C6%2C7%2C8-tetrahydropterin synthase (EC 4.1.2.50);Ontology_term=KEGG_ENZYME:4.1.2.50
peg.815		0.124812	0.922214	ID=fig|6666666.453076.peg.815;Name=hypothetical protein
peg.3521		0.124533	0.672111	ID=fig|6666666.453076.peg.3521;Name=hypothetical protein
peg.3384		0.12439	0.937406	ID=fig|6666666.453076.peg.3384;Name=Trehalose-6-phosphate phosphatase (EC 3.1.3.12);Ontology_term=KEGG_ENZYME:3.1.3.12
peg.1396	basI	0.124254	0.946862	ID=fig|6666666.453076.peg.1396;Name=4'-phosphopantetheinyl transferase entD (EC 2.7.8.-);Ontology_term=KEGG_ENZYME:2.7.8.-
peg.742		0.123864	0.945121	ID=fig|6666666.453076.peg.742;Name=Asp-tRNAAsn/Glu-tRNAGln amidotransferase A subunit and related amidases
peg.1874		0.123433	0.936348	ID=fig|6666666.453076.peg.1874;Name=ATP-dependent protease La (EC 3.4.21.53) Type I;Ontology_term=KEGG_ENZYME:3.4.21.53
peg.3098		0.122787	0.808755	ID=fig|6666666.453076.peg.3098;Name=2-methylaconitate isomerase
peg.695		0.122541	0.977217	ID=fig|6666666.453076.peg.695;Name=Na(+) dependent transporter%2CSodium Bile acid symporter family
peg.68		0.12136	0.929382	ID=fig|6666666.453076.peg.68;Name=Diguanylate cyclase/phosphodiesterase domain 1 (GGDEF)
peg.2056		0.120817	0.746707	ID=fig|6666666.453076.peg.2056;Name=Aromatic hydrocarbon utilization transcriptional regulator CatR (LysR family)
peg.1054		0.119223	0.938422	ID=fig|6666666.453076.peg.1054;Name=tRNA dimethylallyltransferase (EC 2.5.1.75);Ontology_term=KEGG_ENZYME:2.5.1.75
peg.3244		0.117503	0.778743	ID=fig|6666666.453076.peg.3244;Name=Queuine tRNA-ribosyltransferase (EC 2.4.2.29);Ontology_term=KEGG_ENZYME:2.4.2.29
peg.2349		0.117107	0.930104	ID=fig|6666666.453076.peg.2349;Name=hypothetical protein%3B putative signal peptide
peg.1146		0.116368	0.979148	ID=fig|6666666.453076.peg.1146;Name=Two-component system sensor histidine kinase
peg.1240		0.115914	0.788238	ID=fig|6666666.453076.peg.1240;Name=Na+/H+-dicarboxylate symporter
peg.2544		0.115352	0.778743	ID=fig|6666666.453076.peg.2544;Name=Phosphoglucosamine mutase (EC 5.4.2.10);Ontology_term=KEGG_ENZYME:5.4.2.10
peg.3593		0.113882	0.708005	ID=fig|6666666.453076.peg.3593;Name=Riboflavin synthase eubacterial/eukaryotic (EC 2.5.1.9);Ontology_term=KEGG_ENZYME:2.5.1.9
peg.2590		0.113748	0.976864	ID=fig|6666666.453076.peg.2590;Name=hypothetical protein
peg.3679		0.11366	0.782567	ID=fig|6666666.453076.peg.3679;Name=Proposed peptidoglycan lipid II flippase MurJ
peg.1665		0.113375	0.922141	ID=fig|6666666.453076.peg.1665;Name=hypothetical protein
peg.428		0.113257	0.801662	ID=fig|6666666.453076.peg.428;Name=Dipeptide-binding ABC transporter%2C periplasmic substrate-binding component (TC 3.A.1.5.2)
peg.3270		0.112631	0.892495	ID=fig|6666666.453076.peg.3270;Name=Histidinol dehydrogenase (EC 1.1.1.23);Ontology_term=KEGG_ENZYME:1.1.1.23
peg.3004		0.11237	0.934467	ID=fig|6666666.453076.peg.3004;Name=Uncharacterized protein COG3236
peg.1523		0.111164	0.91987	ID=fig|6666666.453076.peg.1523;Name=hypothetical protein
peg.826		0.110963	0.934656	ID=fig|6666666.453076.peg.826;Name=Integral membrane protein
peg.1027		0.109636	0.756152	ID=fig|6666666.453076.peg.1027;Name=Glutathione S-transferase family protein
peg.2027		0.109323	0.908737	ID=fig|6666666.453076.peg.2027;Name=Peptidase%2C M23/M37 family
peg.396		0.10897	0.884915	ID=fig|6666666.453076.peg.396;Name=Tetraacyldisaccharide 4'-kinase (EC 2.7.1.130);Ontology_term=KEGG_ENZYME:2.7.1.130
peg.1038		0.108374	0.689379	ID=fig|6666666.453076.peg.1038;Name=Putative helicase
peg.2025		0.108308	0.934467	ID=fig|6666666.453076.peg.2025;Name=Protein YhfA
peg.1374		0.108126	0.745534	ID=fig|6666666.453076.peg.1374;Name=4-hydroxybenzoate polyprenyltransferase (EC 2.5.1.39);Ontology_term=KEGG_ENZYME:2.5.1.39
peg.2614		0.108083	0.858291	ID=fig|6666666.453076.peg.2614;Name=Methionine aminotransferase%2C PLP-dependent @ Glutamine-dependent 2-keto-4-methylthiobutyrate transaminase
peg.2293		0.10778	0.903359	ID=fig|6666666.453076.peg.2293;Name=GTP-binding protein EngB
peg.3600		0.107513	0.80921	ID=fig|6666666.453076.peg.3600;Name=2%2C3-bisphosphoglycerate-independent phosphoglycerate mutase (EC 5.4.2.12);Ontology_term=KEGG_ENZYME:5.4.2.12
peg.720		0.10612	0.807863	ID=fig|6666666.453076.peg.720;Name=Transcriptional regulator of the arabinose operon in Shewanella%2C GntR family
peg.2914		0.10396	0.922689	ID=fig|6666666.453076.peg.2914;Name=hypothetical protein
peg.3431		0.103248	0.921043	ID=fig|6666666.453076.peg.3431;Name=NAD synthetase (EC 6.3.1.5) / Glutamine amidotransferase chain of NAD synthetase;Ontology_term=KEGG_ENZYME:6.3.1.5
peg.83		0.103089	0.951798	ID=fig|6666666.453076.peg.83;Name=Stringent starvation protein B
peg.3460		0.102817	0.947768	ID=fig|6666666.453076.peg.3460;Name=ATP synthase epsilon chain (EC 3.6.3.14);Ontology_term=KEGG_ENZYME:3.6.3.14
peg.1088		0.101991	0.955718	ID=fig|6666666.453076.peg.1088;Name=Acyl-CoA synthetases (AMP-forming)/AMP-acid ligases
peg.1581		0.101813	0.729994	ID=fig|6666666.453076.peg.1581;Name=Fructose-1%2C6-bisphosphatase%2C type I (EC 3.1.3.11);Ontology_term=KEGG_ENZYME:3.1.3.11
peg.1448		0.101782	0.78545	ID=fig|6666666.453076.peg.1448;Name=Murein hydrolase activator NlpD
peg.2545		0.101151	0.793697	ID=fig|6666666.453076.peg.2545;Name=Inosine-5'-monophosphate dehydrogenase (EC 1.1.1.205) / CBS domain;Ontology_term=KEGG_ENZYME:1.1.1.205
peg.146		0.100406	0.882032	ID=fig|6666666.453076.peg.146;Name=FIG053235: Diacylglucosamine hydrolase like
peg.981		0.0996684	0.865695	ID=fig|6666666.453076.peg.981;Name=Lysophospholipase (EC 3.1.1.5);Ontology_term=KEGG_ENZYME:3.1.1.5
peg.2654		0.0992031	0.903359	ID=fig|6666666.453076.peg.2654;Name=4-hydroxyphenylpyruvate dioxygenase (EC 1.13.11.27);Ontology_term=KEGG_ENZYME:1.13.11.27
peg.3239		0.0990495	0.946964	ID=fig|6666666.453076.peg.3239;Name=Two-component system sensor histidine kinase
peg.1257		0.0987573	0.91677	ID=fig|6666666.453076.peg.1257;Name=Uncharacterized protease YegQ
peg.2768		0.0981786	0.885361	ID=fig|6666666.453076.peg.2768;Name=ATP-binding protein
peg.480		0.0972555	0.82472	ID=fig|6666666.453076.peg.480;Name=Nicotinate-nucleotide--dimethylbenzimidazole phosphoribosyltransferase (EC 2.4.2.21);Ontology_term=KEGG_ENZYME:2.4.2.21
peg.1363		0.0965378	0.679249	ID=fig|6666666.453076.peg.1363;Name=5%2C10-methylenetetrahydrofolate reductase (EC 1.5.1.20);Ontology_term=KEGG_ENZYME:1.5.1.20
peg.2843		0.0951301	0.957658	ID=fig|6666666.453076.peg.2843;Name=Translation initiation factor 1
peg.1060		0.0950231	0.945672	ID=fig|6666666.453076.peg.1060;Name=Ribosomal small subunit pseudouridine synthase A (EC 5.4.99.19);Ontology_term=KEGG_ENZYME:5.4.99.19
peg.145		0.0926756	0.929382	ID=fig|6666666.453076.peg.145;Name=Histone acetyltransferase HPA2 and related acetyltransferases
peg.407		0.0925922	0.937473	ID=fig|6666666.453076.peg.407;Name=Uracil-DNA glycosylase%2C family 1 (EC 3.2.2.27);Ontology_term=KEGG_ENZYME:3.2.2.27
peg.2913		0.0918243	0.929382	ID=fig|6666666.453076.peg.2913;Name=Gamma-glutamyl phosphate reductase (EC 1.2.1.41);Ontology_term=KEGG_ENZYME:1.2.1.41
peg.2347		0.0907451	0.785619	ID=fig|6666666.453076.peg.2347;Name=SAM-dependent methyltransferase
peg.1087		0.0903646	0.775237	ID=fig|6666666.453076.peg.1087;Name=NAD(P)H-flavin oxidoreductase
peg.1779		0.0885535	0.8125	ID=fig|6666666.453076.peg.1779;Name=Biofilm PGA synthesis N-glycosyltransferase PgaC (EC 2.4.-.-);Ontology_term=KEGG_ENZYME:2.4.-.-
peg.1014		0.0862208	0.919369	ID=fig|6666666.453076.peg.1014;Name=Acetyltransferase%2C GNAT family
peg.3468		0.0858492	0.948748	ID=fig|6666666.453076.peg.3468;Name=ATP synthase protein I
peg.2984		0.0843378	0.919369	ID=fig|6666666.453076.peg.2984;Name=Inactive (p)ppGpp 3'-pyrophosphohydrolase domain / GTP pyrophosphokinase (EC 2.7.6.5)%2C (p)ppGpp synthetase I;Ontology_term=KEGG_ENZYME:2.7.6.5
peg.197		0.0841692	0.957658	ID=fig|6666666.453076.peg.197;Name=Isovaleryl-CoA dehydrogenase (EC 1.3.8.4);Ontology_term=KEGG_ENZYME:1.3.8.4
peg.1583		0.0840988	0.934467	ID=fig|6666666.453076.peg.1583;Name=RNA polymerase ECF-type sigma factor
peg.3587		0.083731	0.87294	ID=fig|6666666.453076.peg.3587;Name=hypothetical protein
peg.2818		0.0833939	0.900773	ID=fig|6666666.453076.peg.2818;Name=Radical SAM family enzyme%2C similar to coproporphyrinogen III oxidase%2C oxygen-independent%2C clustered with nucleoside-triphosphatase RdgB
peg.491	ybiH	0.0831281	0.881517	ID=fig|6666666.453076.peg.491;Name=Transcriptional regulator YbiH%2C TetR family
peg.1880		0.0815178	0.882666	ID=fig|6666666.453076.peg.1880;Name=5-formyltetrahydrofolate cyclo-ligase (EC 6.3.3.2);Ontology_term=KEGG_ENZYME:6.3.3.2
peg.381		0.0810229	0.905091	ID=fig|6666666.453076.peg.381;Name=Maf-like protein YceF
peg.3480		0.0799844	0.826764	ID=fig|6666666.453076.peg.3480;Name=Pirin
peg.3097		0.0781254	0.799172	ID=fig|6666666.453076.peg.3097;Name=(2E%2C6E)-farnesyl diphosphate synthase (EC 2.5.1.10);Ontology_term=KEGG_ENZYME:2.5.1.10
peg.36		0.0768849	0.934467	ID=fig|6666666.453076.peg.36;Name=hypothetical protein
peg.2706		0.0760563	0.84623	ID=fig|6666666.453076.peg.2706;Name=Protein translocase subunit SecE
peg.1118		0.075536	0.84623	ID=fig|6666666.453076.peg.1118;Name=Protein containing transglutaminase-like domain%2C putative cysteine protease
peg.2800		0.0754326	0.93719	ID=fig|6666666.453076.peg.2800;Name=Electron transfer flavoprotein-ubiquinone oxidoreductase (EC 1.5.5.1);Ontology_term=KEGG_ENZYME:1.5.5.1
peg.3362		0.0748434	0.850614	ID=fig|6666666.453076.peg.3362;Name=COGs COG3216
peg.1388		0.0736952	0.947768	ID=fig|6666666.453076.peg.1388;Name=GTP cyclohydrolase I (EC 3.5.4.16) type 1;Ontology_term=KEGG_ENZYME:3.5.4.16
peg.38		0.073406	0.975711	ID=fig|6666666.453076.peg.38;Name=hypothetical protein
peg.3088		0.0719621	0.852825	ID=fig|6666666.453076.peg.3088;Name=Two-component transcriptional regulatory protein BasR (activated by BasS)
peg.3390		0.071891	0.938493	ID=fig|6666666.453076.peg.3390;Name=Ribosomal large subunit pseudouridine synthase B (EC 5.4.99.22);Ontology_term=KEGG_ENZYME:5.4.99.22
peg.2303		0.0708025	0.893812	ID=fig|6666666.453076.peg.2303;Name=Decarboxylase family protein
peg.433		0.0690903	0.930104	ID=fig|6666666.453076.peg.433;Name=Dipeptide transport ATP-binding protein DppD (TC 3.A.1.5.2)
peg.694		0.0672369	0.966658	ID=fig|6666666.453076.peg.694;Name=hypothetical protein
peg.3598		0.0671237	0.81031	ID=fig|6666666.453076.peg.3598;Name=Lipopolysaccharide export system permease protein LptF
peg.996		0.066924	0.905086	ID=fig|6666666.453076.peg.996;Name=3-ketoacyl-CoA thiolase (EC 2.3.1.16) @ Acetyl-CoA acetyltransferase (EC 2.3.1.9)%2C FadA2;Ontology_term=KEGG_ENZYME:2.3.1.16,KEGG_ENZYME:2.3.1.9
peg.1879		0.064099	0.971393	ID=fig|6666666.453076.peg.1879;Name=Outer membrane protein A precursor
peg.1823		0.0635258	0.965461	ID=fig|6666666.453076.peg.1823;Name=TonB-dependent receptor%3B Outer membrane receptor for ferrienterochelin and colicins
peg.2789		0.0610388	0.917523	ID=fig|6666666.453076.peg.2789;Name=33 kDa chaperonin HslO
peg.1036		0.0602006	0.841412	ID=fig|6666666.453076.peg.1036;Name=Putative transcriptional regulator STM3175
peg.1501		0.0601627	0.971393	ID=fig|6666666.453076.peg.1501;Name=FKBP-type peptidyl-prolyl cis-trans isomerase SlyD (EC 5.2.1.8);Ontology_term=KEGG_ENZYME:5.2.1.8
peg.3216		0.0595187	0.790105	ID=fig|6666666.453076.peg.3216;Name=Response regulator%2C ompR family [USSDB2A]
peg.231		0.0581777	0.988259	ID=fig|6666666.453076.peg.231;Name=hypothetical protein
peg.291		0.0562264	0.934467	ID=fig|6666666.453076.peg.291;Name=tRNA (cytidine(32)/uridine(32)-2'-O)-methyltransferase (EC 2.1.1.200);Ontology_term=KEGG_ENZYME:2.1.1.200
peg.608		0.0562103	0.968197	ID=fig|6666666.453076.peg.608;Name=Fimbrial protein
peg.2996		0.0558704	0.950076	ID=fig|6666666.453076.peg.2996;Name=Threonyl-tRNA synthetase (EC 6.1.1.3);Ontology_term=KEGG_ENZYME:6.1.1.3
peg.2962		0.0558233	0.956198	ID=fig|6666666.453076.peg.2962;Name=Putative deoxyribonuclease YjjV
peg.1536		0.0524279	0.860179	ID=fig|6666666.453076.peg.1536;Name=Ribonuclease III (EC 3.1.26.3);Ontology_term=KEGG_ENZYME:3.1.26.3
peg.2851		0.0501312	0.966658	ID=fig|6666666.453076.peg.2851;Name=Proton/glutamate symporter @ Proton/aspartate symporter
peg.1771		0.0495175	0.920705	ID=fig|6666666.453076.peg.1771;Name=MarC family integral membrane protein
peg.835		0.0490468	0.965566	ID=fig|6666666.453076.peg.835;Name=hypothetical protein
peg.450		0.0483052	0.97608	ID=fig|6666666.453076.peg.450;Name=Iron-sulfur cluster assembly iron binding protein IscA
peg.542		0.0476415	0.966658	ID=fig|6666666.453076.peg.542;Name=Transcriptional regulator%2C HxlR family
peg.514		0.0465856	0.965403	ID=fig|6666666.453076.peg.514;Name=hypothetical protein
peg.2219		0.0463015	0.991803	ID=fig|6666666.453076.peg.2219;Name=CELL SURFACE PROTEIN
peg.3017		0.0457284	0.974466	ID=fig|6666666.453076.peg.3017;Name=Cell division integral membrane protein%2C YggT and half-length relatives
peg.404		0.045473	0.930021	ID=fig|6666666.453076.peg.404;Name=General secretion pathway protein J
peg.2360		0.0446157	0.87294	ID=fig|6666666.453076.peg.2360;Name=D-2-hydroxyglutarate dehydrogenase (EC 1.1.99.2);Ontology_term=KEGG_ENZYME:1.1.99.2
peg.3057		0.0442873	0.969529	ID=fig|6666666.453076.peg.3057;Name=Alcohol dehydrogenase (EC 1.1.1.1);Ontology_term=KEGG_ENZYME:1.1.1.1
peg.2250		0.0433596	0.945672	ID=fig|6666666.453076.peg.2250;Name=Cytoplasmic protein%2C probably associated with glutathione-regulated potassium-efflux
peg.3513		0.0426029	0.944723	ID=fig|6666666.453076.peg.3513;Name=D-serine/D-alanine/glycine transporter
peg.3718		0.0425018	0.971013	ID=fig|6666666.453076.peg.3718;Name=hypothetical protein
peg.1889		0.0412355	0.962699	ID=fig|6666666.453076.peg.1889;Name=2-polyprenylphenol hydroxylase
peg.1848		0.0411435	0.94323	ID=fig|6666666.453076.peg.1848;Name=UPF0053 inner membrane protein YtfL
peg.2571		0.0407618	0.87061	ID=fig|6666666.453076.peg.2571;Name=Cytochrome c-type biogenesis protein DsbD%2C protein-disulfide reductase (EC 1.8.1.8);Ontology_term=KEGG_ENZYME:1.8.1.8
peg.787		0.0405737	0.932095	ID=fig|6666666.453076.peg.787;Name=ATP-dependent Clp protease adaptor protein ClpS
peg.2172		0.0400124	0.99304	ID=fig|6666666.453076.peg.2172;Name=hypothetical protein
peg.1290		0.0397955	0.983686	ID=fig|6666666.453076.peg.1290;Name=hypothetical protein
peg.829		0.0393858	0.950907	ID=fig|6666666.453076.peg.829;Name=1-phosphofructokinase (EC 2.7.1.56);Ontology_term=KEGG_ENZYME:2.7.1.56
peg.3351		0.0387842	0.928109	ID=fig|6666666.453076.peg.3351;Name=Uncharacterized protein YhiN
peg.2822		0.0373411	0.888355	ID=fig|6666666.453076.peg.2822;Name=Ribonuclease E (EC 3.1.26.12);Ontology_term=KEGG_ENZYME:3.1.26.12
peg.804		0.0365939	0.97608	ID=fig|6666666.453076.peg.804;Name=Cytochrome d ubiquinol oxidase subunit I (EC 1.10.3.-);Ontology_term=KEGG_ENZYME:1.10.3.-
peg.1499		0.0363667	0.930155	ID=fig|6666666.453076.peg.1499;Name=D-alanyl-D-alanine carboxypeptidase (EC 3.4.16.4);Ontology_term=KEGG_ENZYME:3.4.16.4
peg.3163		0.0363586	0.957658	ID=fig|6666666.453076.peg.3163;Name=TonB-dependent receptor
peg.1620		0.0352409	0.962699	ID=fig|6666666.453076.peg.1620;Name=D-serine/D-alanine/glycine transporter
peg.199		0.0342283	0.9686	ID=fig|6666666.453076.peg.199;Name=Acetoacetyl-CoA synthetase [leucine] (EC 6.2.1.16);Ontology_term=KEGG_ENZYME:6.2.1.16
peg.2518		0.0341948	0.951798	ID=fig|6666666.453076.peg.2518;Name=Excinuclease ABC subunit A
peg.1561		0.0338847	0.91935	ID=fig|6666666.453076.peg.1561;Name=Nicotinamide-nucleotide adenylyltransferase%2C NadM family (EC 2.7.7.1) @ Nicotinate-nucleotide adenylyltransferase%2C NadM family (EC 2.7.7.18);Ontology_term=KEGG_ENZYME:2.7.7.1,KEGG_ENZYME:2.7.7.18
peg.2173		0.0326541	0.993603	ID=fig|6666666.453076.peg.2173;Name=FIG00351037: hypothetical protein
peg.1830		0.0324575	0.982117	ID=fig|6666666.453076.peg.1830;Name=FIG056164: rhomboid family serine protease
peg.445		0.0314617	0.97608	ID=fig|6666666.453076.peg.445;Name=Diadenosine tetraphosphate (Ap4A) hydrolase and other HIT family hydrolases
peg.661		0.0313525	0.970202	ID=fig|6666666.453076.peg.661;Name=Cinnamyl alcohol dehydrogenase/reductase (EC 1.1.1.195) @ Alcohol dehydrogenase (EC 1.1.1.1);Ontology_term=KEGG_ENZYME:1.1.1.195,KEGG_ENZYME:1.1.1.1
peg.1574		0.0293733	0.944723	ID=fig|6666666.453076.peg.1574;Name=Tol-Pal system-associated acyl-CoA thioesterase
peg.67		0.0286647	0.977992	ID=fig|6666666.453076.peg.67;Name=Uncharacterized protein YfiR precursor
peg.3136		0.0282063	0.983686	ID=fig|6666666.453076.peg.3136;Name=putative membrane protein
peg.39		0.0255933	0.969529	ID=fig|6666666.453076.peg.39;Name=Thiol:disulfide interchange protein DsbC
peg.3180		0.0254276	0.950076	ID=fig|6666666.453076.peg.3180;Name=Oxidoreductase probably involved in sulfite reduction
peg.2917		0.0240235	0.943394	ID=fig|6666666.453076.peg.2917;Name=beta-N-acetylglucosaminidase (EC 3.2.1.52);Ontology_term=KEGG_ENZYME:3.2.1.52
peg.3118		0.0240154	0.969529	ID=fig|6666666.453076.peg.3118;Name=Rod shape-determining protein MreB
peg.399	pilZ	0.0235355	0.958181	ID=fig|6666666.453076.peg.399;Name=Type IV pilus biogenesis protein PilZ
peg.3173		0.0232934	0.960207	ID=fig|6666666.453076.peg.3173;Name=RNA-2'%2C3'-PO4:RNA-5'-OH ligase
peg.652		0.0231327	0.988259	ID=fig|6666666.453076.peg.652;Name=Nicotinamide phosphoribosyltransferase (EC 2.4.2.12);Ontology_term=KEGG_ENZYME:2.4.2.12
peg.2004		0.0229674	0.975649	ID=fig|6666666.453076.peg.2004;Name=Pirin
peg.3403		0.0225765	0.978942	ID=fig|6666666.453076.peg.3403;Name=3%2C4-dihydroxy-2-butanone 4-phosphate synthase (EC 4.1.99.12);Ontology_term=KEGG_ENZYME:4.1.99.12
peg.1683		0.022437	0.988259	ID=fig|6666666.453076.peg.1683;Name=Universal stress protein
peg.2472		0.0206864	0.974466	ID=fig|6666666.453076.peg.2472;Name=hypothetical protein
peg.2920		0.0204236	0.964422	ID=fig|6666666.453076.peg.2920;Name=Membrane-associated phospholipid phosphatase
peg.3046		0.0197785	0.982117	ID=fig|6666666.453076.peg.3046;Name=Succinate dehydrogenase cytochrome b-556 subunit
peg.1784		0.0197344	0.950907	ID=fig|6666666.453076.peg.1784;Name=Transcriptional regulator%2C IclR family
peg.515		0.0176898	0.988259	ID=fig|6666666.453076.peg.515;Name=FIG00353503: hypothetical protein
peg.2380		0.0175638	0.971393	ID=fig|6666666.453076.peg.2380;Name=4-hydroxy-3-methylbut-2-enyl diphosphate reductase (EC 1.17.7.4);Ontology_term=KEGG_ENZYME:1.17.7.4
peg.3592		0.0165146	0.975572	ID=fig|6666666.453076.peg.3592;Name=DNA modification methylase (Adenine-specific methyltransferase) (EC 2.1.1.72);Ontology_term=KEGG_ENZYME:2.1.1.72
peg.610		0.0153879	0.958164	ID=fig|6666666.453076.peg.610;Name=Excinuclease ABC subunit A paralog of unknown function
peg.421		0.0152044	0.988259	ID=fig|6666666.453076.peg.421;Name=FIG00350853: hypothetical protein
peg.3405		0.0151605	0.981648	ID=fig|6666666.453076.peg.3405;Name=putative membrane protein
peg.2942		0.0110529	0.974466	ID=fig|6666666.453076.peg.2942;Name=DNA polymerase III delta subunit (EC 2.7.7.7);Ontology_term=KEGG_ENZYME:2.7.7.7
peg.1728		0.00937406	0.992542	ID=fig|6666666.453076.peg.1728;Name=Exonuclease SbcD
peg.1527		0.00812941	0.991038	ID=fig|6666666.453076.peg.1527;Name=Gfa-like protein
peg.1063		0.00753091	0.983986	ID=fig|6666666.453076.peg.1063;Name=Transcriptional activator MetR
peg.1232		0.00705702	0.988259	ID=fig|6666666.453076.peg.1232;Name=Hydrolase%2C alpha/beta fold family
peg.1513		0.00698263	0.986612	ID=fig|6666666.453076.peg.1513;Name=putative lipoprotein
peg.2248		0.00559944	0.993573	ID=fig|6666666.453076.peg.2248;Name=3'-to-5' exoribonuclease RNase R
peg.2313		0.00526976	0.988259	ID=fig|6666666.453076.peg.2313;Name=1-deoxy-D-xylulose 5-phosphate synthase (EC 2.2.1.7);Ontology_term=KEGG_ENZYME:2.2.1.7
peg.2315		0.00501963	0.997187	ID=fig|6666666.453076.peg.2315;Name=Coproporphyrinogen III oxidase%2C aerobic (EC 1.3.3.3);Ontology_term=KEGG_ENZYME:1.3.3.3
peg.1414		0.00419564	0.997374	ID=fig|6666666.453076.peg.1414;Name=YheO-like PAS domain
peg.3288		0.00410565	0.994803	ID=fig|6666666.453076.peg.3288;Name=Hydrolase%2C HAD superfamily
peg.2693		0.00310858	0.998135	ID=fig|6666666.453076.peg.2693;Name=putative membrane protein
peg.1485		0.000561655	0.998453	ID=fig|6666666.453076.peg.1485;Name=hypothetical protein
peg.2106		0.000200157	0.999967	ID=fig|6666666.453076.peg.2106;Name=Alcohol dehydrogenase (EC 1.1.1.1);Ontology_term=KEGG_ENZYME:1.1.1.1
peg.2064		4.58151e-05	0.999967	ID=fig|6666666.453076.peg.2064;Name=FIG00351239: hypothetical protein
peg.276		-0.00145848	0.997187	ID=fig|6666666.453076.peg.276;Name=Transcriptional regulator%2C GntR family
peg.3409		-0.00264118	0.997187	ID=fig|6666666.453076.peg.3409;Name=Ribose-phosphate pyrophosphokinase (EC 2.7.6.1);Ontology_term=KEGG_ENZYME:2.7.6.1
peg.556		-0.00381958	0.997374	ID=fig|6666666.453076.peg.556;Name=Aspartate ammonia-lyase (EC 4.3.1.1);Ontology_term=KEGG_ENZYME:4.3.1.1
peg.2114		-0.00443842	0.998453	ID=fig|6666666.453076.peg.2114;Name=FIG00351245: hypothetical protein
peg.3006		-0.00524728	0.988259	ID=fig|6666666.453076.peg.3006;Name=hypothetical protein
peg.319		-0.00546669	0.997187	ID=fig|6666666.453076.peg.319;Name=Glutamate Aspartate periplasmic binding protein precursor GltI (TC 3.A.1.3.4)
peg.1587		-0.00548489	0.988259	ID=fig|6666666.453076.peg.1587;Name=Rhombosortase
peg.1120		-0.00605349	0.988259	ID=fig|6666666.453076.peg.1120;Name=Protein containing domains DUF404%2C DUF407
peg.985		-0.0076666	0.988259	ID=fig|6666666.453076.peg.985;Name=3-carboxymuconate cyclase
peg.209		-0.00817833	0.997374	ID=fig|6666666.453076.peg.209;Name=FIG00350320: hypothetical protein
peg.2231		-0.00821958	0.99304	ID=fig|6666666.453076.peg.2231;Name=Soluble lytic murein transglycosylase precursor (EC 3.2.1.-);Ontology_term=KEGG_ENZYME:3.2.1.-
peg.3024		-0.00829907	0.988259	ID=fig|6666666.453076.peg.3024;Name=Organic hydroperoxide resistance transcriptional regulator
peg.2346		-0.00875748	0.97608	ID=fig|6666666.453076.peg.2346;Name=hypothetical protein
peg.2034		-0.00901892	0.990325	ID=fig|6666666.453076.peg.2034;Name=Dihydroorotase (EC 3.5.2.3);Ontology_term=KEGG_ENZYME:3.5.2.3
peg.2485		-0.0102063	0.997536	ID=fig|6666666.453076.peg.2485;Name=hypothetical protein
peg.606		-0.0114658	0.979148	ID=fig|6666666.453076.peg.606;Name=outer membrane usher protein precursor
peg.1254		-0.0123276	0.97724	ID=fig|6666666.453076.peg.1254;Name=Ferredoxin--NADP(+) reductase (EC 1.18.1.2);Ontology_term=KEGG_ENZYME:1.18.1.2
peg.376		-0.0129029	0.976602	ID=fig|6666666.453076.peg.376;Name=Membrane protein
peg.1072		-0.0132544	0.978942	ID=fig|6666666.453076.peg.1072;Name=Outer membrane component of TAM transport system
peg.1773		-0.0136059	0.988259	ID=fig|6666666.453076.peg.1773;Name=hypothetical protein
peg.503		-0.0151291	0.994803	ID=fig|6666666.453076.peg.503;Name=hypothetical protein
peg.3330		-0.0162392	0.970297	ID=fig|6666666.453076.peg.3330;Name=NADH ubiquinone oxidoreductase chain A (EC 1.6.5.3);Ontology_term=KEGG_ENZYME:1.6.5.3
peg.2910		-0.0163511	0.982293	ID=fig|6666666.453076.peg.2910;Name=Gluconate transporter family protein
peg.490		-0.0163712	0.963887	ID=fig|6666666.453076.peg.490;Name=Lipid-A-disaccharide synthase (EC 2.4.1.182);Ontology_term=KEGG_ENZYME:2.4.1.182
peg.306		-0.016916	0.981648	ID=fig|6666666.453076.peg.306;Name=hypothetical protein
peg.1117		-0.0190804	0.976292	ID=fig|6666666.453076.peg.1117;Name=hypothetical protein
peg.431		-0.0194699	0.983686	ID=fig|6666666.453076.peg.431;Name=Dipeptide transport system permease protein DppB (TC 3.A.1.5.2)
peg.377		-0.0203524	0.957658	ID=fig|6666666.453076.peg.377;Name=Serine/threonine:Na+ symporter SstT
peg.3034		-0.0214819	0.967685	ID=fig|6666666.453076.peg.3034;Name=YpfJ protein%2C zinc metalloprotease superfamily
peg.3662		-0.0225645	0.954826	ID=fig|6666666.453076.peg.3662;Name=N-acetylglutamate synthase (EC 2.3.1.1);Ontology_term=KEGG_ENZYME:2.3.1.1
peg.2802		-0.0242147	0.943093	ID=fig|6666666.453076.peg.2802;Name=Glutamate racemase (EC 5.1.1.3);Ontology_term=KEGG_ENZYME:5.1.1.3
peg.729		-0.025134	0.98256	ID=fig|6666666.453076.peg.729;Name=Beta-ketoadipate enol-lactone hydrolase (EC 3.1.1.24);Ontology_term=KEGG_ENZYME:3.1.1.24
peg.265		-0.0261508	0.958164	ID=fig|6666666.453076.peg.265;Name=FIG00350748: hypothetical protein
peg.1901		-0.0283565	0.976864	ID=fig|6666666.453076.peg.1901;Name=NADH pyrophosphatase (EC 3.6.1.22)%2C decaps 5'-NAD modified RNA;Ontology_term=KEGG_ENZYME:3.6.1.22
peg.2719		-0.0289996	0.983686	ID=fig|6666666.453076.peg.2719;Name=Outer membrane protein W precursor
peg.2175		-0.0291437	0.993573	ID=fig|6666666.453076.peg.2175;Name=hypothetical protein
peg.984		-0.029148	0.976291	ID=fig|6666666.453076.peg.984;Name=Low molecular weight protein tyrosine phosphatase (EC 3.1.3.48);Ontology_term=KEGG_ENZYME:3.1.3.48
peg.229		-0.0295642	0.983686	ID=fig|6666666.453076.peg.229;Name=ABC transporter%2C substrate-binding protein (cluster 3%2C basic aa/glutamine/opines)
peg.3160		-0.0309478	0.971461	ID=fig|6666666.453076.peg.3160;Name=hypothetical protein
peg.2301		-0.031144	0.94836	ID=fig|6666666.453076.peg.2301;Name=Competence protein F homolog%2C phosphoribosyltransferase domain%3B protein YhgH required for utilization of DNA as sole source of carbon and energy
peg.1594		-0.0318819	0.965461	ID=fig|6666666.453076.peg.1594;Name=Lipid A biosynthesis lauroyl acyltransferase (EC 2.3.1.241);Ontology_term=KEGG_ENZYME:2.3.1.241
peg.2102		-0.0319278	0.94323	ID=fig|6666666.453076.peg.2102;Name=DNA mismatch repair protein MutS
peg.1818		-0.0323464	0.976864	ID=fig|6666666.453076.peg.1818;Name=FIG00351968: hypothetical protein
peg.3252		-0.0335352	0.954307	ID=fig|6666666.453076.peg.3252;Name=Intracellular septation protein IspA
peg.507		-0.0335834	0.907056	ID=fig|6666666.453076.peg.507;Name=Polyhydroxyalkanoic acid synthase
peg.1540		-0.0336721	0.940892	ID=fig|6666666.453076.peg.1540;Name=FIG002571: 4-hydroxybenzoyl-CoA thioesterase domain protein
peg.2137		-0.0337182	0.993505	ID=fig|6666666.453076.peg.2137;Name=hypothetical protein
peg.105		-0.0337972	0.993573	ID=fig|6666666.453076.peg.105;Name=hypothetical protein
peg.1294		-0.0338887	0.993505	ID=fig|6666666.453076.peg.1294;Name=hypothetical protein
peg.2015		-0.0339151	0.940763	ID=fig|6666666.453076.peg.2015;Name=Aspartokinase (EC 2.7.2.4);Ontology_term=KEGG_ENZYME:2.7.2.4
peg.3213		-0.0353503	0.939124	ID=fig|6666666.453076.peg.3213;Name=hypothetical protein
peg.79		-0.0353966	0.95904	ID=fig|6666666.453076.peg.79;Name=4-hydroxythreonine-4-phosphate dehydrogenase (EC 1.1.1.262);Ontology_term=KEGG_ENZYME:1.1.1.262
peg.3398		-0.0356953	0.981068	ID=fig|6666666.453076.peg.3398;Name=3-oxoacyl-[acyl-carrier protein] reductase (EC 1.1.1.100);Ontology_term=KEGG_ENZYME:1.1.1.100
peg.2792		-0.0358962	0.950907	ID=fig|6666666.453076.peg.2792;Name=General secretion pathway protein F
peg.3469		-0.0363094	0.943382	ID=fig|6666666.453076.peg.3469;Name=Zinc ABC transporter%2C substrate-binding protein ZnuA
peg.594		-0.0369678	0.95216	ID=fig|6666666.453076.peg.594;Name=Microsomal dipeptidase (EC 3.4.13.19);Ontology_term=KEGG_ENZYME:3.4.13.19
peg.451		-0.0376185	0.974466	ID=fig|6666666.453076.peg.451;Name=Iron-sulfur cluster assembly scaffold protein IscU
peg.1529		-0.0380458	0.976864	ID=fig|6666666.453076.peg.1529;Name=FIG00350937: hypothetical protein
peg.330		-0.038066	0.984291	ID=fig|6666666.453076.peg.330;Name=hypothetical protein
peg.938		-0.0385625	0.993462	ID=fig|6666666.453076.peg.938;Name=probable phage protein YPO2110
peg.72		-0.0403845	0.948157	ID=fig|6666666.453076.peg.72;Name=Acyl-CoA:1-acyl-sn-glycerol-3-phosphate acyltransferase (EC 2.3.1.51);Ontology_term=KEGG_ENZYME:2.3.1.51
peg.900		-0.0411994	0.943382	ID=fig|6666666.453076.peg.900;Name=Biotin carboxyl carrier protein of acetyl-CoA carboxylase
peg.3605		-0.0417834	0.912946	ID=fig|6666666.453076.peg.3605;Name=D-alanyl-D-alanine carboxypeptidase (EC 3.4.16.4);Ontology_term=KEGG_ENZYME:3.4.16.4
peg.954		-0.0419727	0.99304	ID=fig|6666666.453076.peg.954;Name=FIG00351827: hypothetical protein
peg.1887		-0.0429181	0.853519	ID=fig|6666666.453076.peg.1887;Name=Xaa-Pro aminopeptidase (EC 3.4.11.9);Ontology_term=KEGG_ENZYME:3.4.11.9
peg.362		-0.042962	0.96366	ID=fig|6666666.453076.peg.362;Name=Cell wall-associated hydrolases (invasion-associated proteins)
peg.2682		-0.0430979	0.905086	ID=fig|6666666.453076.peg.2682;Name=Collagenase and related proteases
peg.2762		-0.0437556	0.957658	ID=fig|6666666.453076.peg.2762;Name=Na(+) H(+) antiporter subunit G
peg.1727		-0.0437996	0.969529	ID=fig|6666666.453076.peg.1727;Name=Exonuclease SbcC
peg.154	paaA	-0.0439752	0.977486	ID=fig|6666666.453076.peg.154;Name=1%2C2-phenylacetyl-CoA epoxidase%2C subunit A (EC 1.14.13.149);Ontology_term=KEGG_ENZYME:1.14.13.149
peg.3209		-0.0464724	0.942849	ID=fig|6666666.453076.peg.3209;Name=Phosphoribosylanthranilate isomerase (EC 5.3.1.24);Ontology_term=KEGG_ENZYME:5.3.1.24
peg.1083		-0.0494108	0.969529	ID=fig|6666666.453076.peg.1083;Name=2-amino-4-hydroxy-6-hydroxymethyldihydropteridine pyrophosphokinase (EC 2.7.6.3);Ontology_term=KEGG_ENZYME:2.7.6.3
peg.2341		-0.0495256	0.926408	ID=fig|6666666.453076.peg.2341;Name=Arginine N-succinyltransferase (EC 2.3.1.109);Ontology_term=KEGG_ENZYME:2.3.1.109
peg.149		-0.0499353	0.97608	ID=fig|6666666.453076.peg.149;Name=Putative hemolysin
peg.2190		-0.0513743	0.944402	ID=fig|6666666.453076.peg.2190;Name=Transcriptional regulator%2C LysR family
peg.1985		-0.0517068	0.946197	ID=fig|6666666.453076.peg.1985;Name=Transcriptional regulator%2C MarR family
peg.1770		-0.0520548	0.951798	ID=fig|6666666.453076.peg.1770;Name=High-affinity choline uptake protein BetT
peg.1436		-0.0524384	0.958708	ID=fig|6666666.453076.peg.1436;Name=Uncharacterized proteins YbdD and YjiX
peg.2530		-0.0526273	0.917344	ID=fig|6666666.453076.peg.2530;Name=Transcriptional regulator%2C AsnC family
peg.109		-0.0526799	0.977217	ID=fig|6666666.453076.peg.109;Name=Glycine dehydrogenase [decarboxylating] (glycine cleavage system P protein) (EC 1.4.4.2);Ontology_term=KEGG_ENZYME:1.4.4.2
peg.2600		-0.0533032	0.954307	ID=fig|6666666.453076.peg.2600;Name=hypothetical protein
peg.3633		-0.0534151	0.933434	ID=fig|6666666.453076.peg.3633;Name=putative 4-hydroxybenzoyl-CoA thioesterase
peg.3094		-0.0539408	0.940224	ID=fig|6666666.453076.peg.3094;Name=Putative activity regulator of membrane protease YbbK
peg.1695		-0.0547627	0.96099	ID=fig|6666666.453076.peg.1695;Name=Translation elongation factor Tu
peg.741		-0.0557574	0.916346	ID=fig|6666666.453076.peg.741;Name=Acyl-CoA dehydrogenase/oxidase domain protein
peg.2566		-0.0568989	0.905091	ID=fig|6666666.453076.peg.2566;Name=Exodeoxyribonuclease III (EC 3.1.11.2);Ontology_term=KEGG_ENZYME:3.1.11.2
peg.2553		-0.0569921	0.823364	ID=fig|6666666.453076.peg.2553;Name=Peptidase%2C M23/M37 family
peg.851		-0.0569965	0.929382	ID=fig|6666666.453076.peg.851;Name=TPR repeat containing exported protein%3B Putative periplasmic protein contains a protein prenylyltransferase domain
peg.1836		-0.057164	0.883675	ID=fig|6666666.453076.peg.1836;Name=Rubredoxin-NAD(+) reductase (EC 1.18.1.1);Ontology_term=KEGG_ENZYME:1.18.1.1
peg.1200		-0.0602703	0.988259	ID=fig|6666666.453076.peg.1200;Name=hypothetical protein
peg.1821		-0.0606319	0.914775	ID=fig|6666666.453076.peg.1821;Name=Rhomboid family protein
peg.2538		-0.0620925	0.926408	ID=fig|6666666.453076.peg.2538;Name=Transcriptional regulator%2C ArsR family
peg.1814		-0.0623469	0.822631	ID=fig|6666666.453076.peg.1814;Name=Low-affinity inorganic phosphate transporter
peg.3005		-0.0627064	0.882666	ID=fig|6666666.453076.peg.3005;Name=Acetyltransferase%2C GNAT family
peg.2509		-0.0627779	0.97608	ID=fig|6666666.453076.peg.2509;Name=Putative inner membrane protein
peg.2638		-0.0631585	0.92775	ID=fig|6666666.453076.peg.2638;Name=hypothetical protein
peg.2082		-0.0679801	0.948866	ID=fig|6666666.453076.peg.2082;Name=hypothetical protein
peg.82		-0.0681297	0.916028	ID=fig|6666666.453076.peg.82;Name=Stringent starvation protein A
peg.779		-0.0683116	0.936783	ID=fig|6666666.453076.peg.779;Name=Lysophospholipase L1 and related esterases
peg.2632		-0.0687304	0.929382	ID=fig|6666666.453076.peg.2632;Name=Thiamine-monophosphate kinase (EC 2.7.4.16);Ontology_term=KEGG_ENZYME:2.7.4.16
peg.415		-0.0691267	0.847005	ID=fig|6666666.453076.peg.415;Name=Orotidine 5'-phosphate decarboxylase (EC 4.1.1.23);Ontology_term=KEGG_ENZYME:4.1.1.23
peg.1507		-0.0691494	0.824611	ID=fig|6666666.453076.peg.1507;Name=hypothetical protein
peg.1868		-0.0694906	0.87855	ID=fig|6666666.453076.peg.1868;Name=Endonuclease III (EC 4.2.99.18);Ontology_term=KEGG_ENZYME:4.2.99.18
peg.3035		-0.0702952	0.917699	ID=fig|6666666.453076.peg.3035;Name=Inner membrane protein YedI
peg.2601		-0.0709043	0.988057	ID=fig|6666666.453076.peg.2601;Name=hypothetical protein
peg.2746		-0.0725976	0.936783	ID=fig|6666666.453076.peg.2746;Name=UPF0301 protein YqgE
peg.2410		-0.073007	0.87078	ID=fig|6666666.453076.peg.2410;Name=Cell division protein FtsL
peg.1667		-0.0733329	0.865162	ID=fig|6666666.453076.peg.1667;Name=Methenyltetrahydrofolate cyclohydrolase (EC 3.5.4.9) / Methylenetetrahydrofolate dehydrogenase (NADP+) (EC 1.5.1.5);Ontology_term=KEGG_ENZYME:3.5.4.9,KEGG_ENZYME:1.5.1.5
peg.281		-0.0741647	0.965403	ID=fig|6666666.453076.peg.281;Name=Arsenate reductase (EC 1.20.4.1) glutaredoxin-coupled%2C glutaredoxin-like family;Ontology_term=KEGG_ENZYME:1.20.4.1
peg.850		-0.0748719	0.885361	ID=fig|6666666.453076.peg.850;Name=Regulatory protein RecX
peg.1225		-0.075123	0.971013	ID=fig|6666666.453076.peg.1225;Name=FIG00352222: hypothetical protein
peg.847		-0.0752157	0.922141	ID=fig|6666666.453076.peg.847;Name=HAD-superfamily hydrolase%2C subfamily IA%2C variant 3
peg.3131		-0.0753321	0.875296	ID=fig|6666666.453076.peg.3131;Name=hypothetical protein
peg.2619		-0.0754705	0.860179	ID=fig|6666666.453076.peg.2619;Name=Phosphate regulon sensor protein PhoR (SphS) (EC 2.7.13.3);Ontology_term=KEGG_ENZYME:2.7.13.3
peg.2565		-0.0754931	0.822104	ID=fig|6666666.453076.peg.2565;Name=Orotate phosphoribosyltransferase (EC 2.4.2.10);Ontology_term=KEGG_ENZYME:2.4.2.10
peg.3294		-0.0756785	0.90741	ID=fig|6666666.453076.peg.3294;Name=Methylated-DNA--protein-cysteine methyltransferase (EC 2.1.1.63);Ontology_term=KEGG_ENZYME:2.1.1.63
peg.356		-0.0762287	0.965566	ID=fig|6666666.453076.peg.356;Name=FIG00351277: hypothetical protein
peg.3394		-0.0766445	0.91158	ID=fig|6666666.453076.peg.3394;Name=Translation elongation factor P Lys34 hydroxylase
peg.783	aidA	-0.077407	0.950907	ID=fig|6666666.453076.peg.783;Name=Hydrolase%2C alpha/beta fold family
peg.3215		-0.0779431	0.874947	ID=fig|6666666.453076.peg.3215;Name=UPF0061 protein YdiU
peg.168		-0.0780732	0.983686	ID=fig|6666666.453076.peg.168;Name=hypothetical protein
peg.2044		-0.0791829	0.959478	ID=fig|6666666.453076.peg.2044;Name=O-methyltransferase
peg.1233		-0.0824306	0.783886	ID=fig|6666666.453076.peg.1233;Name=Ribonuclease Z (EC 3.1.26.11);Ontology_term=KEGG_ENZYME:3.1.26.11
peg.505		-0.0825413	0.86279	ID=fig|6666666.453076.peg.505;Name=hypothetical protein
peg.2336		-0.0833506	0.931275	ID=fig|6666666.453076.peg.2336;Name=hypothetical protein%3B putative signal peptide
peg.3293		-0.0849156	0.874012	ID=fig|6666666.453076.peg.3293;Name=small multidrug resistance family (SMR) protein
peg.1600		-0.0872441	0.786733	ID=fig|6666666.453076.peg.1600;Name=hypothetical protein
peg.2988		-0.0882016	0.82472	ID=fig|6666666.453076.peg.2988;Name=Poly(A) polymerase (EC 2.7.7.19);Ontology_term=KEGG_ENZYME:2.7.7.19
peg.2559		-0.0886082	0.790389	ID=fig|6666666.453076.peg.2559;Name=D-alanine--D-alanine ligase (EC 6.3.2.4);Ontology_term=KEGG_ENZYME:6.3.2.4
peg.70		-0.089544	0.91158	ID=fig|6666666.453076.peg.70;Name=Phosphoesterase
peg.2997		-0.0900339	0.96366	ID=fig|6666666.453076.peg.2997;Name=Translation initiation factor 3
peg.1582		-0.0905409	0.822631	ID=fig|6666666.453076.peg.1582;Name=tRNA/rRNA methyltransferase
peg.308		-0.0909658	0.897464	ID=fig|6666666.453076.peg.308;Name=Transcriptional regulator%2C Crp/Fnr family
peg.3348		-0.091741	0.962685	ID=fig|6666666.453076.peg.3348;Name=FIG00350985: hypothetical protein
peg.3274		-0.0927601	0.93141	ID=fig|6666666.453076.peg.3274;Name=Bacteriocin resistance protein%3B peptidase C39
peg.2912		-0.0929927	0.840132	ID=fig|6666666.453076.peg.2912;Name=Glyceraldehyde-3-phosphate dehydrogenase%2C putative
peg.3478		-0.0936956	0.921043	ID=fig|6666666.453076.peg.3478;Name=Glutathione S-transferase (EC 2.5.1.18);Ontology_term=KEGG_ENZYME:2.5.1.18
peg.2633		-0.0958422	0.810521	ID=fig|6666666.453076.peg.2633;Name=Phosphatidylglycerophosphatase A (EC 3.1.3.27);Ontology_term=KEGG_ENZYME:3.1.3.27
peg.74		-0.09655	0.906715	ID=fig|6666666.453076.peg.74;Name=Antiholin-like protein LrgA
peg.3467		-0.0979727	0.957658	ID=fig|6666666.453076.peg.3467;Name=ATP synthase F0 sector subunit a (EC 3.6.3.14);Ontology_term=KEGG_ENZYME:3.6.3.14
peg.1224		-0.0990436	0.969529	ID=fig|6666666.453076.peg.1224;Name=Cold shock protein of CSP family
peg.1911		-0.0995209	0.785693	ID=fig|6666666.453076.peg.1911;Name=Ribonuclease T
peg.1824		-0.101371	0.853519	ID=fig|6666666.453076.peg.1824;Name=FIG00350364: hypothetical protein
peg.3577		-0.101846	0.896003	ID=fig|6666666.453076.peg.3577;Name=hypothetical protein
peg.2340		-0.102035	0.895817	ID=fig|6666666.453076.peg.2340;Name=Succinylglutamic semialdehyde dehydrogenase (EC 1.2.1.71);Ontology_term=KEGG_ENZYME:1.2.1.71
peg.2972		-0.103019	0.874716	ID=fig|6666666.453076.peg.2972;Name=NAD(P) transhydrogenase alpha subunit (EC 1.6.1.2);Ontology_term=KEGG_ENZYME:1.6.1.2
peg.3100		-0.104217	0.903359	ID=fig|6666666.453076.peg.3100;Name=Aromatic amino acid transport protein AroP
peg.2796		-0.105275	0.780197	ID=fig|6666666.453076.peg.2796;Name=Apolipoprotein N-acyltransferase / Copper homeostasis protein CutE
peg.2692		-0.105682	0.771141	ID=fig|6666666.453076.peg.2692;Name=Transcriptional regulator BDGL_002924%2C LysR family
peg.799		-0.105731	0.780448	ID=fig|6666666.453076.peg.799;Name=Ferrichrome-iron receptor
peg.2092		-0.105852	0.877214	ID=fig|6666666.453076.peg.2092;Name=Type I secretion outer membrane protein%2C TolC family
peg.3112		-0.106473	0.89779	ID=fig|6666666.453076.peg.3112;Name=Wax ester synthase/acyl-CoA:diacylglycerol acyltransferase
peg.3413		-0.106865	0.853519	ID=fig|6666666.453076.peg.3413;Name=Glutamyl-tRNA reductase (EC 1.2.1.70);Ontology_term=KEGG_ENZYME:1.2.1.70
peg.1514		-0.107294	0.69024	ID=fig|6666666.453076.peg.1514;Name=Phosphoserine phosphatase (EC 3.1.3.3);Ontology_term=KEGG_ENZYME:3.1.3.3
peg.345		-0.107992	0.924177	ID=fig|6666666.453076.peg.345;Name=FIG00350416: hypothetical protein
peg.320		-0.108085	0.887328	ID=fig|6666666.453076.peg.320;Name=Glutamate Aspartate transport system permease protein GltJ (TC 3.A.1.3.4)
peg.3109		-0.108978	0.950907	ID=fig|6666666.453076.peg.3109;Name=Outer membrane protein E
peg.2573		-0.109128	0.90487	ID=fig|6666666.453076.peg.2573;Name=FIG00350877: hypothetical protein
peg.1709		-0.109886	0.873919	ID=fig|6666666.453076.peg.1709;Name=putative membrane protein
peg.2353		-0.109977	0.937473	ID=fig|6666666.453076.peg.2353;Name=Superoxide dismutase [Cu-Zn] precursor (EC 1.15.1.1);Ontology_term=KEGG_ENZYME:1.15.1.1
peg.1956		-0.110312	0.897464	ID=fig|6666666.453076.peg.1956;Name=hypothetical protein
peg.3114		-0.110731	0.706587	ID=fig|6666666.453076.peg.3114;Name=Ribonuclease G
peg.3412		-0.110896	0.729994	ID=fig|6666666.453076.peg.3412;Name=FIG140336: TPR domain protein
peg.307		-0.111889	0.93719	ID=fig|6666666.453076.peg.307;Name=hypothetical protein
peg.288		-0.112272	0.658328	ID=fig|6666666.453076.peg.288;Name=FIG00350720: hypothetical protein
peg.789		-0.114421	0.853519	ID=fig|6666666.453076.peg.789;Name=N-acetyl-gamma-glutamyl-phosphate reductase (EC 1.2.1.38);Ontology_term=KEGG_ENZYME:1.2.1.38
peg.3479		-0.116685	0.675259	ID=fig|6666666.453076.peg.3479;Name=hypothetical protein
peg.1941		-0.116988	0.977992	ID=fig|6666666.453076.peg.1941;Name=hypothetical protein
peg.2426		-0.118105	0.927041	ID=fig|6666666.453076.peg.2426;Name=hypothetical protein
peg.982		-0.119081	0.672111	ID=fig|6666666.453076.peg.982;Name=hypothetical protein
peg.3447		-0.11949	0.872553	ID=fig|6666666.453076.peg.3447;Name=hypothetical protein
peg.1922		-0.119587	0.938343	ID=fig|6666666.453076.peg.1922;Name=Methionine ABC transporter substrate-binding protein
peg.3186		-0.121395	0.771604	ID=fig|6666666.453076.peg.3186;Name=Transcriptional regulator%2C AraC family
peg.2959		-0.124227	0.780197	ID=fig|6666666.453076.peg.2959;Name=Peptide chain release factor 3
peg.370		-0.124513	0.84623	ID=fig|6666666.453076.peg.370;Name=NAD-dependent protein deacetylase of SIR2 family
peg.3552		-0.1274	0.976864	ID=fig|6666666.453076.peg.3552;Name=PUTATIVE VGR-RELATED PROTEIN
peg.1698		-0.129548	0.903957	ID=fig|6666666.453076.peg.1698;Name=Ribosomal-protein-S18p-alanine acetyltransferase (EC 2.3.1.128);Ontology_term=KEGG_ENZYME:2.3.1.128
peg.2189		-0.13201	0.97608	ID=fig|6666666.453076.peg.2189;Name=hypothetical protein
peg.1832		-0.133289	0.664638	ID=fig|6666666.453076.peg.1832;Name=Polyphosphate kinase (EC 2.7.4.1);Ontology_term=KEGG_ENZYME:2.7.4.1
peg.3453		-0.133822	0.656638	ID=fig|6666666.453076.peg.3453;Name=Threonylcarbamoyl-AMP synthase (EC 2.7.7.87);Ontology_term=KEGG_ENZYME:2.7.7.87
peg.107		-0.133887	0.976864	ID=fig|6666666.453076.peg.107;Name=hypothetical protein
peg.144		-0.134615	0.552647	ID=fig|6666666.453076.peg.144;Name=hypothetical protein
peg.1322		-0.135041	0.97608	ID=fig|6666666.453076.peg.1322;Name=hypothetical protein
peg.598		-0.135336	0.744109	ID=fig|6666666.453076.peg.598;Name=Cardiolipin synthetase (EC 2.7.8.-);Ontology_term=KEGG_ENZYME:2.7.8.-
peg.2669		-0.135371	0.752242	ID=fig|6666666.453076.peg.2669;Name=Dienelactone hydrolase family protein
peg.1053		-0.135987	0.897464	ID=fig|6666666.453076.peg.1053;Name=RNA-binding protein Hfq
peg.2318		-0.136024	0.644222	ID=fig|6666666.453076.peg.2318;Name=Acyl-CoA dehydrogenase
peg.2958		-0.138775	0.97608	ID=fig|6666666.453076.peg.2958;Name=hypothetical protein
peg.1602		-0.140396	0.630602	ID=fig|6666666.453076.peg.1602;Name=Phosphoserine aminotransferase (EC 2.6.1.52);Ontology_term=KEGG_ENZYME:2.6.1.52
peg.1747		-0.140457	0.976292	ID=fig|6666666.453076.peg.1747;Name=conserved hypothetical protein
peg.2100		-0.14213	0.931493	ID=fig|6666666.453076.peg.2100;Name=4Fe-4S dicluster domain / Domain of unknown function DUF3470
peg.3561		-0.142288	0.807863	ID=fig|6666666.453076.peg.3561;Name=Transcriptional regulator%2C MerR family
peg.3472		-0.14339	0.874012	ID=fig|6666666.453076.peg.3472;Name=Zinc ABC transporter%2C permease protein ZnuB
peg.2558		-0.144564	0.680518	ID=fig|6666666.453076.peg.2558;Name=Cell division protein FtsQ
peg.1732		-0.145777	0.913337	ID=fig|6666666.453076.peg.1732;Name=Cell division inhibitor
peg.1551		-0.146846	0.841796	ID=fig|6666666.453076.peg.1551;Name=Sulfate and thiosulfate import ATP-binding protein CysA (EC 3.6.3.25);Ontology_term=KEGG_ENZYME:3.6.3.25
peg.1531		-0.146934	0.771141	ID=fig|6666666.453076.peg.1531;Name=tRNA-(ms[2]io[6]A)-hydroxylase
peg.2813		-0.148974	0.780197	ID=fig|6666666.453076.peg.2813;Name=Uncharacterized ABC1 family protein A1S_0392
peg.873		-0.149273	0.68715	ID=fig|6666666.453076.peg.873;Name=hypothetical protein
peg.15		-0.149536	0.652183	ID=fig|6666666.453076.peg.15;Name=LysR-family transcriptional regulator clustered with PA0057
peg.1726		-0.150375	0.693187	ID=fig|6666666.453076.peg.1726;Name=UPF0001 protein YggS
peg.1624		-0.150481	0.78594	ID=fig|6666666.453076.peg.1624;Name=Translation elongation factor P Lys34--(R)-beta-lysine ligase
peg.321		-0.1508	0.551757	ID=fig|6666666.453076.peg.321;Name=Glutamate Aspartate transport system permease protein GltK (TC 3.A.1.3.4)
peg.3407		-0.150879	0.516055	ID=fig|6666666.453076.peg.3407;Name=Peptidyl-tRNA hydrolase (EC 3.1.1.29);Ontology_term=KEGG_ENZYME:3.1.1.29
peg.765		-0.151437	0.765903	ID=fig|6666666.453076.peg.765;Name=Beta-ketoadipate enol-lactone hydrolase (EC 3.1.1.24);Ontology_term=KEGG_ENZYME:3.1.1.24
peg.1219		-0.152133	0.80292	ID=fig|6666666.453076.peg.1219;Name=Phosphohistidine phosphatase SixA
peg.2396		-0.153316	0.825017	ID=fig|6666666.453076.peg.2396;Name=3-dehydroquinate synthase (EC 4.2.3.4);Ontology_term=KEGG_ENZYME:4.2.3.4
peg.2447		-0.153822	0.827085	ID=fig|6666666.453076.peg.2447;Name=Homoserine kinase (EC 2.7.1.39);Ontology_term=KEGG_ENZYME:2.7.1.39
peg.1123		-0.153861	0.577559	ID=fig|6666666.453076.peg.1123;Name=tRNA-5-carboxymethylaminomethyl-2-thiouridine(34) synthesis protein MnmG
peg.1734		-0.154073	0.52576	ID=fig|6666666.453076.peg.1734;Name=Porphobilinogen synthase (EC 4.2.1.24);Ontology_term=KEGG_ENZYME:4.2.1.24
peg.2872		-0.155036	0.901152	ID=fig|6666666.453076.peg.2872;Name=Aldehyde dehydrogenase (EC 1.2.1.3)%3B Probable coniferyl aldehyde dehydrogenase (EC 1.2.1.68);Ontology_term=KEGG_ENZYME:1.2.1.3,KEGG_ENZYME:1.2.1.68
peg.3647		-0.155161	0.722893	ID=fig|6666666.453076.peg.3647;Name=Glycine dehydrogenase [decarboxylating] (glycine cleavage system P protein) (EC 1.4.4.2);Ontology_term=KEGG_ENZYME:1.4.4.2
peg.1554		-0.157242	0.87294	ID=fig|6666666.453076.peg.1554;Name=2%2C3%2C4%2C5-tetrahydropyridine-2%2C6-dicarboxylate N-succinyltransferase (EC 2.3.1.117);Ontology_term=KEGG_ENZYME:2.3.1.117
peg.2473		-0.157741	0.87855	ID=fig|6666666.453076.peg.2473;Name=hypothetical protein
peg.432		-0.159231	0.871274	ID=fig|6666666.453076.peg.432;Name=Oligopeptide transport system permease protein OppC (TC 3.A.1.5.1)
peg.660		-0.159394	0.885227	ID=fig|6666666.453076.peg.660;Name=Uncharacterized iron-regulated membrane protein%3B Iron-uptake factor PiuB
peg.793		-0.15992	0.570905	ID=fig|6666666.453076.peg.793;Name=Threonine dehydratase biosynthetic (EC 4.3.1.19);Ontology_term=KEGG_ENZYME:4.3.1.19
peg.1839		-0.160171	0.896558	ID=fig|6666666.453076.peg.1839;Name=FIG00350948: hypothetical protein
peg.902		-0.160682	0.905091	ID=fig|6666666.453076.peg.902;Name=hypothetical protein
peg.663		-0.160849	0.623516	ID=fig|6666666.453076.peg.663;Name=Transcriptional regulator%2C AraC family
peg.2228		-0.16096	0.942728	ID=fig|6666666.453076.peg.2228;Name=FIG00351533: hypothetical protein
peg.384		-0.162666	0.76446	ID=fig|6666666.453076.peg.384;Name=hypothetical protein
peg.1662		-0.162743	0.701684	ID=fig|6666666.453076.peg.1662;Name=Aerobic glycerol-3-phosphate dehydrogenase (EC 1.1.5.3);Ontology_term=KEGG_ENZYME:1.1.5.3
peg.3471		-0.162808	0.678674	ID=fig|6666666.453076.peg.3471;Name=Zinc ABC transporter%2C ATP-binding protein ZnuC
peg.1675		-0.163611	0.613496	ID=fig|6666666.453076.peg.1675;Name=hypothetical protein
peg.2523		-0.165154	0.910417	ID=fig|6666666.453076.peg.2523;Name=Acetate permease ActP (cation/acetate symporter)
peg.1710		-0.165912	0.631952	ID=fig|6666666.453076.peg.1710;Name=Probable acyltransferase PA0834
peg.1352		-0.165966	0.780197	ID=fig|6666666.453076.peg.1352;Name=Methionine aminopeptidase (EC 3.4.11.18);Ontology_term=KEGG_ENZYME:3.4.11.18
peg.1365		-0.167052	0.537129	ID=fig|6666666.453076.peg.1365;Name=diguanylate cyclase/phosphodiesterase (GGDEF & EAL domains) with PAS/PAC sensor(s)
peg.2227		-0.169808	0.897552	ID=fig|6666666.453076.peg.2227;Name=hypothetical protein
peg.565		-0.170675	0.746611	ID=fig|6666666.453076.peg.565;Name=LysR family transcriptional regulator near succinyl-CoA:3-ketoacid-coenzyme A transferase
peg.1524		-0.170805	0.520936	ID=fig|6666666.453076.peg.1524;Name=Sensory box/GGDEF family protein
peg.1899		-0.17173	0.580727	ID=fig|6666666.453076.peg.1899;Name=21 kDa hemolysin precursor
peg.1159		-0.173115	0.702018	ID=fig|6666666.453076.peg.1159;Name=Paraquat-inducible protein B
peg.3128		-0.174074	0.801066	ID=fig|6666666.453076.peg.3128;Name=Threonine dehydratase%2C catabolic (EC 4.3.1.19) @ L-serine dehydratase%2C (PLP)-dependent (EC 4.3.1.17);Ontology_term=KEGG_ENZYME:4.3.1.19,KEGG_ENZYME:4.3.1.17
peg.1263		-0.174346	0.717808	ID=fig|6666666.453076.peg.1263;Name=Histidine ABC transporter%2C histidine-binding periplasmic protein precursor HisJ (TC 3.A.1.3.1)
peg.2844		-0.174716	0.551757	ID=fig|6666666.453076.peg.2844;Name=Transcriptional regulator%2C AraC family
peg.3007		-0.175013	0.67659	ID=fig|6666666.453076.peg.3007;Name=Phenylalanyl-tRNA synthetase alpha chain (EC 6.1.1.20);Ontology_term=KEGG_ENZYME:6.1.1.20
peg.3476		-0.175357	0.860988	ID=fig|6666666.453076.peg.3476;Name=Arginyl-tRNA synthetase (EC 6.1.1.19);Ontology_term=KEGG_ENZYME:6.1.1.19
peg.3638		-0.175499	0.578911	ID=fig|6666666.453076.peg.3638;Name=Serine phosphatase RsbU%2C regulator of sigma subunit
peg.1774		-0.17678	0.799172	ID=fig|6666666.453076.peg.1774;Name=Metal chaperone%2C involved in Zn homeostasis
peg.3475		-0.177234	0.73569	ID=fig|6666666.453076.peg.3475;Name=NAD-dependent malic enzyme (EC 1.1.1.38);Ontology_term=KEGG_ENZYME:1.1.1.38
peg.2511		-0.178142	0.453702	ID=fig|6666666.453076.peg.2511;Name=Inner membrane transport protein YajR
peg.2827		-0.180721	0.537545	ID=fig|6666666.453076.peg.2827;Name=Glutathione S-transferase (EC 2.5.1.18);Ontology_term=KEGG_ENZYME:2.5.1.18
peg.2904		-0.180784	0.658328	ID=fig|6666666.453076.peg.2904;Name=hypothetical protein%3B putative signal peptide
peg.3418		-0.181623	0.667132	ID=fig|6666666.453076.peg.3418;Name=Multimeric flavodoxin WrbA
peg.751		-0.181719	0.862534	ID=fig|6666666.453076.peg.751;Name=Pca regulon regulatory protein PcaR
peg.3624		-0.183263	0.52771	ID=fig|6666666.453076.peg.3624;Name=Phosphate transport system regulatory protein PhoU
peg.1765		-0.184697	0.75846	ID=fig|6666666.453076.peg.1765;Name=Malate:quinone oxidoreductase (EC 1.1.5.4);Ontology_term=KEGG_ENZYME:1.1.5.4
peg.535	acoR	-0.186273	0.791982	ID=fig|6666666.453076.peg.535;Name=Transcriptional activator of acetoin dehydrogenase operon AcoR
peg.58		-0.186919	0.700645	ID=fig|6666666.453076.peg.58;Name=Epoxide hydrolase-related protein
peg.1903		-0.188857	0.509212	ID=fig|6666666.453076.peg.1903;Name=Ribonuclease HI (EC 3.1.26.4) / DNA polymerase III epsilon subunit (EC 2.7.7.7);Ontology_term=KEGG_ENZYME:3.1.26.4,KEGG_ENZYME:2.7.7.7
peg.1302		-0.189226	0.9686	ID=fig|6666666.453076.peg.1302;Name=hypothetical protein
peg.3238		-0.189242	0.636788	ID=fig|6666666.453076.peg.3238;Name=Glutamate-ammonia-ligase adenylyltransferase (EC 2.7.7.42);Ontology_term=KEGG_ENZYME:2.7.7.42
peg.3404		-0.190695	0.405953	ID=fig|6666666.453076.peg.3404;Name=putative membrane protein
peg.2383		-0.195045	0.495553	ID=fig|6666666.453076.peg.2383;Name=Guanosine-3'%2C5'-bis(diphosphate) 3'-pyrophosphohydrolase (EC 3.1.7.2) / GTP pyrophosphokinase (EC 2.7.6.5)%2C (p)ppGpp synthetase II;Ontology_term=KEGG_ENZYME:3.1.7.2,KEGG_ENZYME:2.7.6.5
peg.1260		-0.195678	0.840847	ID=fig|6666666.453076.peg.1260;Name=Histidine ABC transporter%2C ATP-binding protein HisP (TC 3.A.1.3.1)
peg.1095		-0.197191	0.604967	ID=fig|6666666.453076.peg.1095;Name=Transcriptional regulator%2C LysR family
peg.852		-0.197654	0.897464	ID=fig|6666666.453076.peg.852;Name=Acyl-[acyl-carrier-protein]--UDP-N-acetylglucosamine O-acyltransferase (EC 2.3.1.129);Ontology_term=KEGG_ENZYME:2.3.1.129
peg.3397		-0.200201	0.818919	ID=fig|6666666.453076.peg.3397;Name=Malonyl CoA-acyl carrier protein transacylase (EC 2.3.1.39);Ontology_term=KEGG_ENZYME:2.3.1.39
peg.523		-0.200947	0.764184	ID=fig|6666666.453076.peg.523;Name=Chorismate synthase (EC 4.2.3.5);Ontology_term=KEGG_ENZYME:4.2.3.5
peg.921		-0.202402	0.965461	ID=fig|6666666.453076.peg.921;Name=hypothetical protein
peg.3590		-0.2038	0.780197	ID=fig|6666666.453076.peg.3590;Name=Ribonucleotide reductase transcriptional regulator NrdR
peg.3416		-0.204607	0.307231	ID=fig|6666666.453076.peg.3416;Name=Ribosomal large subunit pseudouridine synthase D (EC 5.4.99.23);Ontology_term=KEGG_ENZYME:5.4.99.23
peg.301		-0.204681	0.635292	ID=fig|6666666.453076.peg.301;Name=[Protein-PII] uridylyltransferase (EC 2.7.7.59) / [Protein-PII]-UMP uridylyl-removing enzyme;Ontology_term=KEGG_ENZYME:2.7.7.59
peg.1025		-0.206632	0.823447	ID=fig|6666666.453076.peg.1025;Name=Short-chain dehydrogenase%2C associated with 2-hydroxychromene-2-carboxylate isomerase family protein
peg.1372		-0.207689	0.835621	ID=fig|6666666.453076.peg.1372;Name=hypothetical protein
peg.823		-0.209094	0.770582	ID=fig|6666666.453076.peg.823;Name=Branched-chain amino acid transport system carrier protein
peg.2063		-0.209649	0.874012	ID=fig|6666666.453076.peg.2063;Name=CmaU
peg.3379		-0.211068	0.48371	ID=fig|6666666.453076.peg.3379;Name=Cell division protein ZipA
peg.3135		-0.211319	0.467098	ID=fig|6666666.453076.peg.3135;Name=Putative efflux (PET) family inner membrane protein YccS
peg.1061		-0.211642	0.921043	ID=fig|6666666.453076.peg.1061;Name=FIG00352022: hypothetical protein
peg.1303		-0.214026	0.963887	ID=fig|6666666.453076.peg.1303;Name=hypothetical protein
peg.1982		-0.216482	0.786733	ID=fig|6666666.453076.peg.1982;Name=Vanillin dehydrogenase (Hydroxybenzaldehyde dehydrogenase) (EC 1.2.1.28);Ontology_term=KEGG_ENZYME:1.2.1.28
peg.1891		-0.217797	0.874012	ID=fig|6666666.453076.peg.1891;Name=FIG00350187: hypothetical protein
peg.2690		-0.218302	0.36436	ID=fig|6666666.453076.peg.2690;Name=Phosphoenolpyruvate carboxylase (EC 4.1.1.31);Ontology_term=KEGG_ENZYME:4.1.1.31
peg.3363		-0.218364	0.834341	ID=fig|6666666.453076.peg.3363;Name=CmaU
peg.1166		-0.218566	0.964422	ID=fig|6666666.453076.peg.1166;Name=Ribosomal-protein-S5p-alanine acetyltransferase (EC 2.3.1.128);Ontology_term=KEGG_ENZYME:2.3.1.128
peg.383		-0.218577	0.807863	ID=fig|6666666.453076.peg.383;Name=Phosphoglycerate kinase (EC 2.7.2.3);Ontology_term=KEGG_ENZYME:2.7.2.3
peg.1858		-0.219065	0.899587	ID=fig|6666666.453076.peg.1858;Name=Urease accessory protein UreE
peg.795		-0.22054	0.537692	ID=fig|6666666.453076.peg.795;Name=KtrAB potassium uptake system%2C integral membrane component KtrB
peg.3236		-0.220939	0.787224	ID=fig|6666666.453076.peg.3236;Name=DUF1022 domain-containing protein
peg.266		-0.222493	0.830952	ID=fig|6666666.453076.peg.266;Name=Acyl-CoA dehydrogenase%3B probable dibenzothiophene desulfurization enzyme
peg.69		-0.222824	0.862534	ID=fig|6666666.453076.peg.69;Name=Outer membrane protein
peg.1459		-0.224283	0.561004	ID=fig|6666666.453076.peg.1459;Name=Large repetitive protein
peg.2209		-0.224527	0.889828	ID=fig|6666666.453076.peg.2209;Name=hypothetical protein
peg.1218		-0.225901	0.290897	ID=fig|6666666.453076.peg.1218;Name=General secretion pathway protein L
peg.1505		-0.227525	0.353761	ID=fig|6666666.453076.peg.1505;Name=Glycosyl transferase%2C group 2 family
peg.2776		-0.227654	0.331777	ID=fig|6666666.453076.peg.2776;Name=UDP-galactose-lipid carrier transferase (EC 2.-.-.-);Ontology_term=KEGG_ENZYME:2.-.-.-
peg.3419		-0.229469	0.838859	ID=fig|6666666.453076.peg.3419;Name=tmRNA-binding protein SmpB
peg.1546		-0.23002	0.700248	ID=fig|6666666.453076.peg.1546;Name=Aminodeoxychorismate lyase (EC 4.1.3.38);Ontology_term=KEGG_ENZYME:4.1.3.38
peg.3087		-0.230829	0.506225	ID=fig|6666666.453076.peg.3087;Name=Sensor protein BasS (activates BasR)
peg.1379		-0.231035	0.845663	ID=fig|6666666.453076.peg.1379;Name=Anthranilate synthase%2C amidotransferase component (EC 4.1.3.27) @ Para-aminobenzoate synthase%2C amidotransferase component (EC 2.6.1.85);Ontology_term=KEGG_ENZYME:4.1.3.27,KEGG_ENZYME:2.6.1.85
peg.1548		-0.233529	0.908525	ID=fig|6666666.453076.peg.1548;Name=Hydrolase%2C alpha/beta fold family
peg.3200		-0.233773	0.351959	ID=fig|6666666.453076.peg.3200;Name=hypothetical protein
peg.3631		-0.234471	0.488369	ID=fig|6666666.453076.peg.3631;Name=hypothetical protein
peg.645		-0.235601	0.959478	ID=fig|6666666.453076.peg.645;Name=hypothetical protein
peg.1733		-0.236051	0.710473	ID=fig|6666666.453076.peg.1733;Name=Glycine oxidase ThiO (EC 1.4.3.19);Ontology_term=KEGG_ENZYME:1.4.3.19
peg.2670		-0.236966	0.882666	ID=fig|6666666.453076.peg.2670;Name=HIT family hydrolase
peg.1872		-0.239686	0.567641	ID=fig|6666666.453076.peg.1872;Name=hypothetical protein
peg.1102	pgaB	-0.239889	0.471105	ID=fig|6666666.453076.peg.1102;Name=Biofilm PGA synthesis deacetylase PgaB (EC 3.-)
peg.2409		-0.240054	0.701684	ID=fig|6666666.453076.peg.2409;Name=Cell division protein FtsI [Peptidoglycan synthetase] (EC 2.4.1.129);Ontology_term=KEGG_ENZYME:2.4.1.129
peg.1210		-0.240165	0.690505	ID=fig|6666666.453076.peg.1210;Name=Exported zinc metalloprotease YfgC precursor
peg.871		-0.240403	0.593271	ID=fig|6666666.453076.peg.871;Name=hypothetical protein
peg.1864		-0.241876	0.301242	ID=fig|6666666.453076.peg.1864;Name=hypothetical protein
peg.2765		-0.242008	0.807863	ID=fig|6666666.453076.peg.2765;Name=Na(+) H(+) antiporter subunit D
peg.3282		-0.243044	0.479117	ID=fig|6666666.453076.peg.3282;Name=tRNA threonylcarbamoyladenosine biosynthesis protein TsaB
peg.1343		-0.24384	0.355968	ID=fig|6666666.453076.peg.1343;Name=Membrane-bound lytic murein transglycosylase B
peg.1596		-0.244327	0.775821	ID=fig|6666666.453076.peg.1596;Name=Lipoprotein-releasing system ATP-binding protein LolD
peg.3375		-0.245719	0.560702	ID=fig|6666666.453076.peg.3375;Name=Biotin--protein ligase (EC 6.3.4.9)(EC 6.3.4.10)(EC 6.3.4.11)(EC 6.3.4.15);Ontology_term=KEGG_ENZYME:6.3.4.9,KEGG_ENZYME:6.3.4.10,KEGG_ENZYME:6.3.4.11,KEGG_ENZYME:6.3.4.15
peg.889		-0.246976	0.807863	ID=fig|6666666.453076.peg.889;Name=Cyclic pyranopterin phosphate synthase (MoaA) (EC 4.1.99.18);Ontology_term=KEGG_ENZYME:4.1.99.18
peg.1073		-0.249218	0.779109	ID=fig|6666666.453076.peg.1073;Name=Lysophospholipid transporter LplT
peg.1649		-0.250013	0.785619	ID=fig|6666666.453076.peg.1649;Name=tRNA(Cytosine32)-2-thiocytidine synthetase
peg.100		-0.250108	0.95938	ID=fig|6666666.453076.peg.100;Name=hypothetical protein
peg.2234		-0.250308	0.874012	ID=fig|6666666.453076.peg.2234;Name=Metal-dependent hydrolase YbeY%2C involved in rRNA and/or ribosome maturation and assembly
peg.2939		-0.250936	0.857392	ID=fig|6666666.453076.peg.2939;Name=Efflux transport system%2C outer membrane factor (OMF) lipoprotein
peg.2495		-0.251063	0.438303	ID=fig|6666666.453076.peg.2495;Name=Amine oxidase%2C flavin-containing
peg.305		-0.251396	0.782228	ID=fig|6666666.453076.peg.305;Name=Branched-chain amino acid transport%2C AzlC
peg.292		-0.251808	0.520511	ID=fig|6666666.453076.peg.292;Name=DNA polymerase III alpha subunit (EC 2.7.7.7);Ontology_term=KEGG_ENZYME:2.7.7.7
peg.1024		-0.252537	0.595603	ID=fig|6666666.453076.peg.1024;Name=Periplasmic chorismate mutase I precursor (EC 5.4.99.5);Ontology_term=KEGG_ENZYME:5.4.99.5
peg.2973		-0.25317	0.823433	ID=fig|6666666.453076.peg.2973;Name=NAD(P) transhydrogenase alpha subunit (EC 1.6.1.2);Ontology_term=KEGG_ENZYME:1.6.1.2
peg.285		-0.253945	0.827166	ID=fig|6666666.453076.peg.285;Name=Chromate transport protein ChrA
peg.1360		-0.253946	0.780048	ID=fig|6666666.453076.peg.1360;Name=4-carboxymuconolactone decarboxylase (EC 4.1.1.44);Ontology_term=KEGG_ENZYME:4.1.1.44
peg.3427		-0.25451	0.728243	ID=fig|6666666.453076.peg.3427;Name=Carnitine monooxygenase%2C oxygenase component CntA
peg.1926		-0.255328	0.957658	ID=fig|6666666.453076.peg.1926;Name=VgrG protein
peg.2767		-0.255576	0.575139	ID=fig|6666666.453076.peg.2767;Name=Na(+) H(+) antiporter subunit A / Na(+) H(+) antiporter subunit B
peg.3155		-0.25593	0.652538	ID=fig|6666666.453076.peg.3155;Name=Protein PhnA
peg.2527		-0.256447	0.67659	ID=fig|6666666.453076.peg.2527;Name=Transcriptional regulator%2C LuxR family
peg.3015		-0.257282	0.691498	ID=fig|6666666.453076.peg.3015;Name=tRNA(Ile)-lysidine synthetase (EC 6.3.4.19);Ontology_term=KEGG_ENZYME:6.3.4.19
peg.2625		-0.258759	0.864969	ID=fig|6666666.453076.peg.2625;Name=Superfamily II DNA and RNA helicases
peg.2532		-0.258964	0.414452	ID=fig|6666666.453076.peg.2532;Name=Acetyl-CoA synthetase (EC 6.2.1.1);Ontology_term=KEGG_ENZYME:6.2.1.1
peg.2664		-0.259587	0.235773	ID=fig|6666666.453076.peg.2664;Name=Replication-associated recombination protein RarA
peg.3191		-0.260009	0.492566	ID=fig|6666666.453076.peg.3191;Name=GNAT family acetyltransferase YjcF
peg.3485		-0.260255	0.576162	ID=fig|6666666.453076.peg.3485;Name=hypothetical protein
peg.1660		-0.262622	0.656056	ID=fig|6666666.453076.peg.1660;Name=Transcription regulator [contains diacylglycerol kinase catalytic domain]
peg.3217		-0.262698	0.758155	ID=fig|6666666.453076.peg.3217;Name=Sensory histidine kinase BaeS
peg.1478		-0.263254	0.556636	ID=fig|6666666.453076.peg.1478;Name=RNA polymerase associated protein RapA
peg.1160		-0.264143	0.411394	ID=fig|6666666.453076.peg.1160;Name=Paraquat-inducible protein A
peg.3090		-0.264373	0.798867	ID=fig|6666666.453076.peg.3090;Name=DcaP
peg.478		-0.264847	0.737901	ID=fig|6666666.453076.peg.478;Name=FIG00350035: hypothetical protein
peg.2811		-0.266255	0.66715	ID=fig|6666666.453076.peg.2811;Name=Type III effector HopPmaJ
peg.1640		-0.267424	0.957658	ID=fig|6666666.453076.peg.1640;Name=hypothetical protein
peg.1532		-0.267848	0.492556	ID=fig|6666666.453076.peg.1532;Name=Pyridoxine 5'-phosphate synthase (EC 2.6.99.2);Ontology_term=KEGG_ENZYME:2.6.99.2
peg.3410		-0.268019	0.77067	ID=fig|6666666.453076.peg.3410;Name=4-diphosphocytidyl-2-C-methyl-D-erythritol kinase (EC 2.7.1.148);Ontology_term=KEGG_ENZYME:2.7.1.148
peg.832		-0.269003	0.88533	ID=fig|6666666.453076.peg.832;Name=FIG00350468: hypothetical protein
peg.2721		-0.270049	0.389215	ID=fig|6666666.453076.peg.2721;Name=Chaperone protein HtpG
peg.1473		-0.27137	0.503957	ID=fig|6666666.453076.peg.1473;Name=Uncharacterized NAD(P)H oxidoreductase%2C YdeQ/YrkL/YwrO family
peg.3670	fabR_2	-0.271705	0.551727	ID=fig|6666666.453076.peg.3670;Name=Unsaturated fatty acid biosythesis repressor FabR%2C TetR family
peg.2893		-0.274256	0.955213	ID=fig|6666666.453076.peg.2893;Name=hypothetical protein
peg.541		-0.274749	0.219918	ID=fig|6666666.453076.peg.541;Name=Transcriptional regulator%2C AraC family
peg.755		-0.275848	0.836848	ID=fig|6666666.453076.peg.755;Name=hypothetical protein
peg.3481		-0.275918	0.795185	ID=fig|6666666.453076.peg.3481;Name=hypothetical protein
[truncated: 1,688 more rows]
